# Supplementary material for: Pathological extracellular matrix changes in decellularized normal appearing gray matter and subpial multiple sclerosis lesions
Source: iScience. 2026 Jun 6;29(6):116020. doi: 10.1016/j.isci.2026.116020 (PMC13264259; doi:10.1016/j.isci.2026.116020)
Supplement: Table S2. Proteins detected in dCGM and dNAGM by LC-mass spectrometry [file mmc2.xlsx]

## Sheet: table S2
UniProt	gene name	dCGM1	dCGM2	dCGM3	dCGM4	dNAGM1	dNAGM2	dNAGM3	dNAGM4
A0AVT1	UBA6	27.8455	27.1338			26.4667	27.4215	26.9392
A0FGR8	ESYT2					28.0782	28.5753
A0MZ66	SHTN1	29.7378					27.734		27.1042
A1L0T0	ILVBL		27.8019			27.6026			27.649
A3KMH1	VWA8					26.3221	26.7251	26.3756
A5PKW4	PSD					27.5745
A5YM72	CARNS1	29.3584	29.3392	28.7752	28.2921	27.2736	27.1909	26.6787	28.1074
A6NL88	SHISA7					27.9981
A6ZKI3	RTL8C						25.6745
A7KAX9	ARHGAP32					26.2964
C9J069	AJM1					26.7248	26.6409		26.0688
O00139	KIF2A	28.2751	28.6768	28.0262	28.2574	28.9468	28.8437	28.488	28.4007
O00154	ACOT7	29.1131	29.2832	30.3812	28.5984	29.9014	29.849	29.3447	29.8774
O00165	HAX1					24.682
O00170	AIP		27.517			26.9364	27.4285	27.453	27.0395
O00178	GTPBP1							22.8404
O00186	STXBP3	27.8647	27.5	27.2702	27.9248	26.5663	27.3607	26.8815	27.0821
O00213	APBB1					26.8726
O00217	NDUFS8	27.0145				27.7115	27.5734	28.4595	28.1555
O00232	PSMD12					25.455	26.3643	25.7169	26.3758
O00264	PGRMC1	27.9372	28.7361	26.897			26.474	26.7521
O00291	HIP1	27.6183	28.2762				28.0448
O00299	CLIC1	26.1641
O00303	EIF3F	24.5028		24.2997		23.8091			24.3615
O00330	PDHX					28.0307	27.7245		27.6832
O00408	PDE2A					28.6492	28.7913	28.5963	28.309
O00429	DNM1L	28.5599	28.9961	28.328	27.6505	29.6224	29.9582	29.7809	29.598
O00442	RTCA	27.0358	27.5762		27.8359	27.8315	28.2156	28.1557	28.083
O00468	AGRN						26.734
O00471	EXOC5					25.863	25.9844	26.2385	26.0767
O00483	NDUFA4					30.3365	29.8195		30.2647
O00499	BIN1		27.9251	28.0392		26.1561	26.5526		27.526
O00506	STK25								22.301
O00555	CACNA1A					22.5964
O00567	NOP56					26.7397
O00571	DDX3X	27.5489	27.1234		26.7073	29.4238	29.3091	28.7098	27.65
O00629	KPNA4	24.2273					24.2741
O00764	PDXK	29.3767	28.965	27.0561	27.7862	29.3495	30.3905	29.7419	28.9495
O14490	DLGAP1					30.6143	28.594	27.8504	27.7722
O14514	ADGRB1							23.8029
O14523	C2CD2L					27.3597	27.0032	27.5414	27.3499
O14531	DPYSL4	28.0079				28.456	28.5527		28.6672
O14548	COX7A2L					28.0471
O14561	NDUFAB1					26.1527
O14578	CIT					28.9974	27.2449	28.3078
O14594	NCAN	28.5093	28.7659	30.3043	28.3928	32.4429	31.3947	30.6675	31.2167
O14617	AP3D1	27.7582	27.7306			28.9065	29.3527	28.5882	28.2289
O14639	ABLIM1						25.4744
O14662	STX16							22.5036
O14733	MAP2K7					26.1778
O14734	ACOT8						24.8149
O14773	TPP1	27.6826		27.7846	28.0383	26.8195	27.0612	27.1733	28.1681
O14775	GNB5						27.6686
O14782	KIF3C					25.8541
O14787	TNPO2	26.73				26.5254	26.9051	26.5779
O14827	RASGRF2					28.922	26.2075	24.1448
O14880	MGST3	29.5282	27.4487	28.3593	29.6797	31.4794	30.9413	30.6903	30.3173
O14910	LIN7A					29.1761
O14936	CASK	25.5193
O14949	UQCRQ					29.1402	28.6019		27.4925
O14964	HGS						26.1897
O14976	GAK					27.0527	26.6238
O14980	XPO1	28.7495	28.5319			27.2324	29.6726	28.0371	27.6473
O14994	SYN3					29.8313	28.6626		28.3494
O15020	SPTBN2	28.5628	28.6389	28.2743	27.1318	30.9713	31.0957	30.3639	29.9396
O15061	SYNM	24.1673
O15066	KIF3B					27.555	27.1735
O15075	DCLK1	28.367	28.4478	27.0527	28.7997	31.2279	31.2457	29.9422	29.8691
O15079	SNPH					29.1808	27.8842	27.4568
O15083	ERC2					28.3693
O15084	ANKRD28							24.8042
O15085	ARHGEF11					25.9659	25.5919
O15197	EPHB6					29.2944
O15258	RER1					26.5782
O15294	OGT					31.3083	30.3762	26.4172	28.9909
O15394	NCAM2					27.5516
O15400	STX7					24.4828
O15498	YKT6					28.1413
O15523	DDX3Y								23.4551
O15530	PDPK1					27.5232	27.6383	27.4569
O43166	SIPA1L1					25.8362
O43169	CYB5B					25.3192
O43175	PHGDH	32.98	30.4654	30.8238	29.836	29.3562	30.2967	28.3953	29.9655
O43181	NDUFS4	28.2316				28.7207	27.5795	29.2329	28.2172
O43236	SEPTIN4	30.3494	30.8125	31.6839	30.7668	31.2523	30.3051	30.0794	31.0523
O43237	DYNC1LI2	28.3287	28.5523	28.5954	28.7137	27.6168	29.5644	27.3514	27.8933
O43242	PSMD3						25.9114	26.3806
O43301	HSPA12A	32.5254	32.6924	32.4534	33.5042	34.2148	33.4859	33.4365	33.322
O43307	ARHGEF9							25.9165
O43390	HNRNPR	28.3738	28.3551				28.1018		27.8773
O43396	TXNL1					25.717			26.9196
O43399	TPD52L2							25.9537
O43426	SYNJ1	29.168	28.4846	28.2416	28.1267	28.5975	27.915	28.2844	28.5281
O43427	FIBP						29.0212
O43491	EPB41L2	32.6455	32.2515	31.4907	31.6738	30.0291	31.077	29.8215	30.7317
O43581	SYT7								27.3429
O43592	XPOT	26.0011
O43615	TIMM44		26.1623			27.2397	27.2293	27.1543	27.0118
O43674	NDUFB5					29.3849	28.7004	28.7621
O43676	NDUFB3	28.2962				29.6805	28.2984
O43681	GET3	28.4475	28.1633	28.1348		27.7044	27.5579	28.1802	28.0723
O43707	ACTN4	29.2485	28.6637	29.9456		27.8504	28.5652	27.8107	29.3125
O43741	PRKAB2					26.0416
O43747	AP1G1	26.6988	27.8495	26.7853		26.3009	27.1332	27.0601	27.0122
O43752	STX6						24.3347
O43759	SYNGR1					28.3969
O43761	SYNGR3					29.0052
O43795	MYO1B					24.6488
O43813	LANCL1	31.2246	29.4453	30.107	30.7782	31.1217	30.6855	29.9951	31.1673
O43837	IDH3B					31.0339	30.3427	28.6687	29.8592
O43865	AHCYL1					28.4224	27.7925
O43920	NDUFS5	27.043				27.6889
O60229	KALRN					26.2674
O60241	ADGRB2							24.4294
O60282	KIF5C	28.6762	29.1177	28.7418	28.3979	27.9823	28.6234	28.3206	28.3322
O60285	NUAK1					26.081
O60313	OPA1	28.6222	28.6089	27.6649		32.3615	31.5548	30.8005	30.9275
O60331	PIP5K1C					31.2949	29.9877	29.114	29.8116
O60359	CACNG3					27.2345
O60493	SNX3	28.4628				29.2884	28.9076	28.872	28.7089
O60518	RANBP6							24.8438
O60573	EIF4E2					25.4111
O60641	SNAP91	27.7221	27.5148	27.4587		27.5861	28.1002	27.6694
O60645	EXOC3	26.5243				26.8909	26.9548	26.7528
O60684	KPNA6		26.0131			26.9233	26.5639	26.7075	26.3919
O60716	CTNND1	27.11	27.0081		27.3871	28.1264	27.7821	27.8746	27.6803
O60733	PLA2G6					27.1142
O60762	DPM1					25.7491	26.1094	26.4613
O60763	USO1					26.5199	28.3447	26.427
O60783	MRPS14					25.6121
O60825	PFKFB2	27.0415					26.8841		27.1112
O60826	CCDC22		23.6869
O60883	GPR37L1					29.8515	28.9572
O60884	DNAJA2	27.4396		27.3419		27.341	27.208	27.0637	27.4832
O60941	DTNB						24.8999
O75061	DNAJC6		28.2394	28.3348		29.6522	29.7911	28.2122	28.4398
O75077	ADAM23			27.601		27.4968	26.881
O75083	WDR1	32.0069	29.306	27.305		28.4581	31.4378	27.6724	29.4794
O75110	ATP9A	26.8993				27.3979	26.8376		27.1181
O75116	ROCK2					27.1839	26.9439
O75145	PPFIA3					29.3667	29.4565	29.3926	28.6876
O75146	HIP1R	27.327	27.1645			26.4699	26.9464
O75155	CAND2				25.2951	25.7001	25.4064	25.5187	24.5331
O75190	DNAJB6					28.0508		27.572
O75251	NDUFS7		26.8286	26.9879		27.9267	28.6674	28.7935	28.2317
O75306	NDUFS2	27.2051	28.6132	27.954	28.3795	30.7614	30.0584	28.8831	28.7341
O75323	NIPSNAP2							28.2529
O75326	SEMA7A			25.2006
O75334	PPFIA2					28.4737	27.7567	27.3475	27.5649
O75335	PPFIA4					25.7755	25.9977	26.5769
O75340	PDCD6	26.8193							26.6942
O75351	VPS4B								25.2904
O75363	BCAS1	25.0034
O75367	MACROH2A1	30.0518	29.0271	29.4614	29.8673	28.349	28.428	29.6054	29.7782
O75380	NDUFS6					27.3463
O75382	TRIM3		27.2273		27.9711	27.756	27.8326	27.6862	27.7757
O75390	CS	28.1597		28.2164		29.3899	29.8067	29.3503	29.0954
O75396	SEC22B	27.8513	27.6369			28.0684	27.9902		28.1366
O75431	MTX2					27.6019		27.3283	27.6462
O75477	ERLIN1			22.166
O75489	NDUFS3	28.8485	28.8941	28.8141	29.3855	30.2186	29.9448	30.3237	30.2646
O75508	CLDN11	31.6713	31.8348	31.1128	31.3638	33.8059	32.6231	32.1202	33.2479
O75531	BANF1				27.6907
O75534	CSDE1		27.3112	27.5852		29.42	29.9805	28.1744	27.5075
O75569	PRKRA	27.3455				26.7502	26.7631	27.347	26.6469
O75592	MYCBP2								22.494
O75643	SNRNP200				24.5918
O75689	ADAP1	27.5523	28.1677			27.5375	27.3857		28.0486
O75746	SLC25A12	30.1408	29.1854	29.7232	30.0366	32.9863	32.7566	31.8626	32.3141
O75781	PALM	28.3776				27.8552	28.0128
O75787	ATP6AP2					29.1084
O75874	IDH1			26.8251
O75891	ALDH1L1						27.0967
O75899	GABBR2					28.8001	28.007
O75907	DGAT1					24.866
O75912	DGKI					26.0822
O75915	ARL6IP5								26.87
O75955	FLOT1	27.2911	27.4203			30.3233	30.4014	29.5481	29.1275
O75962	TRIO					27.4687	26.6465	27.4717	26.9132
O75964	ATP5MG		27.9533			29.1383			29.4854
O76003	GLRX3	27.0107				25.9675	26.2199	25.6768
O76024	WFS1							25.323	25.6081
O76071	CIAO1								22.9174
O76094	SRP72					25.4531
O94760	DDAH1	29.5879	29.0858
O94772	LY6H					28.855
O94805	ACTL6B					26.0338
O94811	TPPP	30.3452	31.2972	30.0655	30.0021	30.5673	30.8839	30.7021	30.8146
O94819	KBTBD11	30.0069	28.644	29.0517	28.9665	29.7896	29.8663	28.2261	29.3347
O94822	LTN1							24.0323
O94826	TOMM70	28.1894	27.8258	27.2607	27.8368	30.8755	29.2684	30.0239	29.9417
O94829	IPO13						21.7477
O94832	MYO1D	32.0056	31.5416	32.0817	32.1254	31.3147	31.3013	29.5682	32.0401
O94856	NFASC	31.9264	30.7169	31.2252	27.8717	30.4978	30.1101	29.1928	30.8707
O94874	UFL1			30.29
O94875	SORBS2					28.1562
O94905	ERLIN2	29.0291	28.876	29.5564	29.3197	28.0125	27.9753	28.4362	28.9423
O94910	ADGRL1					25.1963		25.1763
O94911	ABCA8			26.7967
O94919	ENDOD1	29.4794	29.7884	29.5631	28.8022	28.2528	28.3898	28.2926	29.24
O94921	CDK14							25.6158
O94925	GLS	28.6189	28.1822	27.4399	27.9197	32.8981	33.5935	31.7988	31.5231
O94966	USP19					24.3639
O94967	WDR47		26.4973			28.882	28.3559	28.2628	27.7614
O94973	AP2A2	29.4169	29.5666	29.7599	28.548	30.675	30.7347	30.495	30.4754
O94979	SEC31A							27.4628
O95057	DIRAS1								27.6946
O95139	NDUFB6					28.7585	27.1669
O95140	MFN2					30.2993	28.9608	27.738	27.0714
O95147	DUSP14					24.1865
O95168	NDUFB4	28.3005				29.1161	28.4902		29.3194
O95169	NDUFB8					28.1953
O95182	NDUFA7						26.4263
O95197	RTN3					30.3272	29.3248
O95202	LETM1					27.2121	26.8908	27.3489	26.9924
O95219	SNX4						26.2714		26.444
O95248	SBF1	27.5039	27.8086	27.3779	25.975	29.2256	29.3748	28.4682	28.2156
O95263	PDE8B					23.3471
O95294	RASAL1					25.9381			26.5298
O95298	NDUFC2					29.6398
O95299	NDUFA10	29.9255	29.5722	28.9937	29.4204	32.0739	31.991	31.532	31.2978
O95373	IPO7	27.0433					26.7488	26.5415	26.5889
O95433	AHSA1	28.1097		28.236				27.796	27.7143
O95487	SEC24B					24.262	24.5216	24.5335
O95573	ACSL3	27.8412				28.3706	28.4008		28.5263
O95622	ADCY5					25.5023	25.1964	25.6332	25.7087
O95674	CDS2	27.1683		27.2837	27.305	29.9736	27.9041	28.4465	28.5929
O95741	CPNE6	28.1735		28.1903		28.8695	28.5351	26.5095	28.0943
O95747	OXSR1	26.6514	26.542		26.7787	26.5105	26.2463	26.6542	26.8025
O95757	HSPA4L	29.2791	29.3159	29.1054	27.6845	28.4611	28.8559	29.3212	28.8856
O95782	AP2A1	28.9866	28.6064	28.9418	28.1661	30.1718	29.6902	29.2704	29.6743
O95831	AIFM1					26.2991	26.3464	26.5397
O95837	GNA14					22.3175
O95858	TSPAN15								26.4002
O95870	ABHD16A						25.102
O95886	DLGAP3					29.1474	27.1159	27.0583
O95970	LGI1					28.0906	27.547		27.8901
O96000	NDUFB10					29.9944	28.6904		29.6072
O96005	CLPTM1					27.4137
O96008	TOMM40					25.3731		24.6894
P00338	LDHA	29.4701	29.458	30.0372	28.488	29.7384	29.9563	29.1032	29.6794
P00367	GLUD1	30.4624	29.7913	30.4945	29.6449	30.7455	31.2738	30.6156	31.0941
P00387	CYB5R3	29.112	28.3714	28.8941		28.1801	28.0493	27.6158	28.697
P00395	COX1					29.3229
P00403	COX2	29.8011	30.3897	30.2711	29.7222	32.6125	31.6374	32.4416	31.6905
P00450	CP	27.3783
P00505	GOT2	28.9803				29.106	31.2086	27.2213	29.2288
P00533	EGFR	26.6645
P00558	PGK1	30.8488	30.5569	31.1633	30.3416	30.3134	30.8619	30.7346	31.0576
P00568	AK1	29.7466				27.9846	27.8031	28.6945	28.191
P00918	CA2	30.4919	29.9195	29.0513		28.9832	30.4694		30.1857
P00966	ASS1	28.3458	26.9587	27.0951	27.8234	27.167	27.7031	26.7992	27.524
P01024	C3	25.4403
P01112	HRAS	24.7985
P01116	KRAS	28.2858			28.6292	29.0722	28.7992	28.603	28.7629
P01619	KV320	26.8957
P01834	IGKC	30.6558		28.3165
P01857	IGHG1	30.4555
P01859	IGHG2	27.2525
P01860	IGHG3	28.2977
P01871	IGHM	32.9486
P02042	HBD	27.4033
P02511	CRYAB	34.7988	34.7029	34.8515	34.8302	33.8535	33.9689	33.4773	33.7732
P02545	LMNA	30.6626	28.7782	28.4122		28.3513	30.1315		29.3903
P02671	FGA	28.5641
P02675	FGB	30.4536
P02679	FGG	30.8813
P02686	MBP	37.1999	34.0127	33.9435	28.962	34.8078	35.3009		36.4662
P02730	SLC4A1	28.1966						26.489
P02746	C1QB					27.0409
P02787	TF		26.6442
P02794	FTH1	29.1914
P03905	ND4					27.4647	26.1179	27.0486	26.4333
P03915	ND5					28.7427	27.9919	27.9208	27.6012
P04075	ALDOA	30.2551		29.9588		29.023	29.6897		29.5103
P04080	CSTB	26.1419
P04083	ANXA1	29.4904
P04156	PRNP					29.377
P04179	SOD2						27.9289
P04181	OAT					27.3972	27.5505
P04216	THY1	32.8455	32.7927	33.579		33.4702	31.1221	31.9634	33.8481
P04350	TUBB4A	37.3833	37.7055	37.6935	37.8222	37.8014	37.4318	37.4459	37.7601
P04406	GAPDH	33.4553	32.9414	33.1851	32.7476	32.2841	32.8775	31.7823	32.9646
P04439	HLA-A					24.6108
P04792	HSPB1	31.5743	30.9945	29.9839	30.0523	29.3298	29.5225	28.2929	29.1909
P04843	RPN1	28.0313		27.7377	27.6435	28.5007	27.635	28.1358	27.9483
P04844	RPN2	27.2114		27.3327	28.4635	26.9607		26.9007	27.0366
P04899	GNAI2	32.152	31.4648	31.8253	31.7353	31.7376	31.205	29.562	30.7037
P05023	ATP1A1	34.5313	33.9062	34.3134	32.7502	35.7982	35.7978	35.1702	35.0136
P05026	ATP1B1	32.4577	31.4705	32.3233	31.988	33.2178	33.0454	32.8527	32.8003
P05091	ALDH2					27.1086
P05129	PRKCG	28.1495	28.4276	28.6773	29.4253	33.0897	31.664	29.9024	30.1921
P05141	SLC25A5	30.8315	29.778			31.8184	31.1941	30.2038	31.8785
P05166	PCCB						25.0051
P05388	RPLP0	27.7048	27.5297	28.3471		27.0275	27.3638	27.911	27.7954
P05771	PRKCB	28.5062	28.2881		29.3605	32.4999	31.1412	30.1599	30.2343
P06241	FYN	28.3655	28.4543	28.5261	28.4809	29.4061	28.6109	28.4699	28.7613
P06396	GSN	33.0899	32.2204	31.1112	30.1102	29.3146	30.2192	28.5411	29.7043
P06576	ATP5F1B	32.5405	32.207	32.7838	31.6712	33.9153	34.1889	33.826	33.9583
P06733	ENO1	31.3265	30.6802	30.9051	30.6252	29.1368	30.3228	28.8503	30.1315
P06744	GPI	32.283	31.6482	32.0602	31.3819	32.1766	33.1444	32.0522	32.2013
P06748	NPM1						28.3289
P07195	LDHB	31.9378	30.8812	31.6639	30.5949	32.0261	31.3751	30.5418	31.4427
P07196	NEFL	35.1852	35.6219	35.1683	36.0848	35.5672	35.8339	34.945	35.2733
P07197	NEFM	35.4288	35.9205	35.2317	35.506	36.5322	36.6414	35.118	35.891
P07203	GPX1					27.646
P07305	H1-0						28.1891
P07384	CAPN1	26.2971					26.2871
P07437	TUBB	33.6756	33.9695	34.0786	34.402	34.1129	33.9973	33.827	33.7511
P07602	PSAP					26.8447	27.4268
P07814	EPRS1					27.5962	27.9913	28.05
P07858	CTSB					25.5172
P07900	HSP90AA1	33.9823	32.869	31.5879	29.7664	32.5874	33.2782	31.4218	32.4384
P07910	HNRNPC	29.8587	29.4363	28.9326		28.0107	29.4477	29.4257
P07947	YES1		25.9246		26.1691		24.8367		25.4594
P07954	FH	27.2735		27.6562		29.728	29.0293	29.5131	29.7778
P08133	ANXA6	31.9066	31.0677	30.9323	28.372	29.771	30.2438	29.9174	30.0338
P08134	RHOC	27.0769			26.8877	25.7266	25.5466	25.5515	26.0482
P08195	SLC3A2	28.8923	28.433	28.2964	28.4342	30.3421	29.3426	29.184	29.5106
P08237	PFKM	31.7777	31.3146	31.5332	31.0012	32.859	31.898	31.096	32.1667
P08238	HSP90AB1	32.4152	31.3025	29.8952	25.9546	30.8348	32.0768	30.5193	30.192
P08243	ASNS								27.865
P08247	SYP						28.2354
P08559	PDHA1					29.1976	28.8239	29.2715	29.3595
P08574	CYC1	27.9284				29.364	28.9777	28.9761	28.9809
P08670	VIM	30.9483	31.0531	29.7229	29.5473	30.8115	31.2958	27.9892	28.4649
P08754	GNAI3					26.1077
P08758	ANXA5	30.507	28.2459	27.1816
P09104	ENO2	28.0779	27.4915	28.2343					26.9812
P09110	ACAA1	26.2637		26.3202	25.9559	26.797	26.0479	26.2345	27.0337
P09211	GSTP1	28.0287	27.253
P09382	LGALS1	28.0738
P09417	QDPR	27.9849					27.4159		28.4592
P09471	GNAO1	33.959	31.4535	32.5414	31.0707	35.2469	34.2056	33.4804	34.1374
P09543	CNP	37.6309	36.2191	36.341	36.7378	37.0463	37.2145	35.318	35.9076
P09622	DLD	28.4447				29.6607	29.9453	27.8847	29.0517
P09651	HNRNPA1	29.1914	29.0465	27.3935		28.0746	29.6286	29.3172	28.8521
P09669	COX6C					31.462	30.0354
P09874	PARP1	31.0074	28.698	28.3059	28.3826	27.8116	29.3977	28.0677	28.1863
P09914	IFIT1	23.8007
P09936	UCHL1	30.4713				30.3815	31.2779		30.2989
P09972	ALDOC	28.7469	29.3085	28.9273			27.8782	27.4929	27.9896
P0C0L4	C4A	29.0872	27.3196	27.5701	27.1039
P0CG30	GSTT2B								24.758
P0DMV9	HSPA1A	32.3705	30.1583	30.7042	29.8303	30.1672	29.7217	29.1828	30.6748
P0DPI2	GATD3					28.2136
P10114	RAP2A	28.1359		28.1191		29.493	28.6732	29.1718	28.7522
P10321	HLA-C					25.1984
P10515	DLAT	29.3077	28.2699			30.0663	29.6864	30.0689	29.5483
P10586	PTPRF		27.0672
P10606	COX5B	28.759				30.8855	29.0949		29.3228
P10620	MGST1					26.9157
P10636	MAPT	29.568				27.1831
P10644	PRKAR1A	29.7321	28.9749	29.0227	29.1536	28.4213	29.0185	28.4006	28.1711
P10809	HSPD1	30.0627	28.0857	29.7258	28.3812	30.1998	30.5218	29.9577	30.4927
P10909	CLU	30.7591		28.3311		27.1031	27.2338
P10915	HAPLN1	28.7671	28.8631	29.1322		32.2352	31.6052	30.2666	30.5831
P11021	HSPA5	28.4678
P11137	MAP2					33.2302	33.5646	30.241	30.6865
P11142	HSPA8	33.4538	32.7055	33.4512	31.2541	32.7926	32.7319	32.3384	33.1499
P11166	SLC2A1	25.7511				26.9264	26.132		26.3593
P11177	PDHB	28.7841	28.7953	29.0891	28.0506	30.4341	30.0868	30.102	29.9137
P11182	DBT					27.1255	27.2911	27.3863	27.098
P11216	PYGB	32.1302	31.3134	31.0426	29.3681	30.6667	31.0047	30.7534	31.149
P11217	PYGM	29.6948						27.808	28.1484
P11233	RALA	29.2779	29.3154	28.9612	29.2672	28.6916	28.846	28.547	29.4809
P11234	RALB	25.8066
P11274	BCR					27.7739
P11310	ACADM					26.9995
P11413	G6PD	27.6951				26.7872	27.4931
P11498	PC	29.7381	26.9557	28.4831	28.4273	31.0262	31.3018	29.9425	29.4336
P11532	DMD					25.7273
P11586	MTHFD1	29.0681	29.0863	28.7512	27.8601	28.8653	31.1151	28.5618	28.5765
P12036	NEFH	34.0464	33.5289	31.808	31.2379	34.173	34.012	31.2274	33.8748
P12074	COX6A1								27.2439
P12235	SLC25A4	31.0495	30.1737	31.2395		32.0213	31.2361	31.4151	31.7352
P12236	SLC25A6	32.7172	31.8294	32.4353	32.279	34.6305	33.6062	33.1715	33.8032
P12268	IMPDH2		27.9898	27.5485
P12277	CKB	35.5198	35.6386	34.388	34.0865	34.7814	36.1451	35.8392	34.6272
P12532	CKMT1B	29.9779	29.9208	29.4462	28.7497	31.918	32.2668	31.6495	30.9452
P12814	ACTN1	29.5134	29.0762	29.4187		30.8942	30.2973	30.0124	30.4321
P12931	SRC					28.4952	27.6435		26.6319
P12956	XRCC6	30.1441	28.7472	26.5407		26.2753	29.4949	28.4494	27.1334
P13010	XRCC5	28.5711	26.7749	26.6218	26.9578	25.9215	29.6162	26.8085	26.4215
P13073	COX4I1	30.0761				33.0498	30.085
P13489	RNH1	27.9148	28.3972				26.5938	26.4564	26.0323
P13591	NCAM1	32.4242	30.2587	31.5138	30.2008	32.1896	28.986	27.0787	31.1382
P13611	VCAN	36.8723	36.2588	36.7186	35.7703	35.1755	34.8117	33.0686	35.6846
P13637	ATP1A3	33.5122	33.1824	33.9231	32.895	34.4662	34.0102	33.9537	33.8117
P13639	EEF2	30.6213	29.6262	29.3932	28.926	30.5678	30.8286	29.9738	30.238
P13804	ETFA	27.9341	27.6573	27.6734		29.0598	27.2123	27.5909	28.0047
P13861	PRKAR2A					24.3821		24.5084
P13987	CD59					29.2095	27.0526
P14136	GFAP	37.2453	35.3001	33.4773	34.7341	35.6139	35.9663	29.1534	32.7236
P14174	MIF					27.7837
P14406	COX7A2				27.4526
P14415	ATP1B2					30.3275	29.9177		28.8788
P14550	AKR1A1	27.37	27.9947	26.9853		27.0668	27.5162
P14618	PKM	33.4324	33.2216	33.3507	33.4105	31.5157	33.0038	32.1146	32.6265
P14625	HSP90B1	29.8718	29.6601				28.097		28.8914
P14866	HNRNPL					26.1812
P14867	GABRA1					28.3941
P14868	DARS1	28.7774				28.3599	28.1395	28.3243	28.1006
P14923	JUP						27.6917
P15056	BRAF					27.7223	27.0174	27.0736
P15104	GLUL	27.7727				27.0819	27.639	28.265	28.3094
P15311	EZR	31.634	29.8609	30.8252	30.3928	28.7426	29.2026	29.7882	29.9986
P15374	UCHL3					24.8358
P15531	NME1					27.8355
P15559	NQO1					27.9769
P15880	RPS2	27.8465			27.558	27.831	28.0171
P15882	CHN1					26.605	26.892	26.8479	26.575
P15924	DSP			24.8854
P16070	CD44	28.4782
P16112	ACAN	28.1598	28.2204	30.4146	27.8079	28.2051	27.0859		27.559
P16152	CBR1	33.9209	33.9908	32.6373	30.5432	30.8725	31.6877	31.2525	32.1293
P16389	KCNA2	28.8529	29.0979	28.8057	29.3503	29.5239	28.8064	29.436	28.4531
P16403	H1-2	31.7269				28.7297	30.2232
P16435	POR					27.2593	27.2684
P16615	ATP2A2	30.101	29.6574	29.5137	28.8387	33.6875	32.3346	32.4881	32.1795
P17066	HSPA6						30.1261
P17174	GOT1			26.6344
P17252	PRKCA	28.8281	28.2246	28.5432	29.2387	29.9814	28.9991	29.5454	28.9097
P17302	GJA1	27.8294	27.3009	27.5917	28.5637	28.6015	26.9384		27.2254
P17568	NDUFB7					29.2374
P17600	SYN1	28.8837	29.613	27.7302		34.5075	33.9695	32.9088	33.5121
P17677	GAP43					30.8203
P17812	CTPS1		25.4058			25.3181	26.0755	26.041
P17844	DDX5								24.9853
P17858	PFKL	31.1033	30.6846	30.3027	29.9885	31.7015	31.9726	30.7654	31.6838
P17980	PSMC3					25.9559	26.4062	26.8056	26.7887
P17987	TCP1	28.9211	29.2754	29.4729	27.6631	28.5378	28.1916	28.5912	29.0055
P18085	ARF4	28.4773	28.2216	28.2682	28.6259	28.8277	28.7293	29.0008	28.5088
P18124	RPL7	28.8475		27.7994	27.3313	30.304	28.3047	28.027	27.9537
P18507	GABRG2					28.1315	27.4953	28.3602	27.4168
P18621	RPL17					27.5571	27.8307	28.0539	28.1501
P18669	PGAM1	31.2985	30.8227	30.6909	29.8639	31.0572	32.1282	29.8205	31.0762
P19022	CDH2						24.0984
P19086	GNAZ	29.5808	28.3361		28.9911	31.6681	30.9231	30.8633	30.8588
P19105	MYL12A	27.1526
P19338	NCL	29.0678	28.1715				28.187
P19367	HK1	32.1821	30.7963	30.0866	27.5919	35.0411	34.6654	33.8007	33.763
P19404	NDUFV2						25.5665		27.1272
P19525	EIF2AK2							27.2307	27.1848
P19784	CSNK2A2						26.1539	26.3269
P20020	ATP2B1	29.422	27.359	28.6221	27.9909	33.5294	32.3815	31.5008	31.2541
P20336	RAB3A					30.9255	29.9427	29.5091	29.5906
P20337	RAB3B					26.869	26.353	26.144	26.1559
P20591	MX1	27.4776
P20674	COX5A					28.6388		27.1017	27.9528
P20916	MAG	30.5539	30.8475	30.5926	30.5859	28.7523	29.1462	27.7331	29.2791
P21266	GSTM3	28.1482	29.0791	27.541	26.6223	30.2293	30.751	29.1523	27.9873
P21281	ATP6V1B2	28.62	28.7756	29.4626		28.7983	29.1765	28.6473	29.1668
P21283	ATP6V1C1	27.9954	28.1463	28.2483	27.4063	27.4991	27.9109	27.8345	28.0471
P21291	CSRP1	33.1633				31.41	32.3582		31.847
P21333	FLNA	30.8447
P21359	NF1	25.6419	25.9686		26.1313	28.0962	27.1673	27.9446	27.9988
P21579	SYT1					30.0097	29.4348	29.3692	29.9776
P21589	NT5E	27.3447	26.75		27.2982	27.6183			28.0763
P21695	GPD1	28.7034
P21796	VDAC1	31.9625	31.6122	31.4333	31.0603	34.0545	32.5474	32.0269	33.0759
P21912	SDHB	27.885	27.4601	27.9534			28.0475
P21926	CD9	33.1589	30.4689	31.1547	30.5621	30.9803	31.4148		30.3231
P21964	COMT	29.1584	29.0104	28.9641	28.8434	27.4536	27.8294	27.848	28.5788
P22033	MMUT					25.2317
P22087	FBL						27.222
P22102	GART	28.2006	27.3839					27.1796	27.6339
P22307	SCP2						25.0612
P22314	UBA1	31.3556	31.9298	30.2456	29.0409	29.5672	30.898	30.3149	30.1248
P22570	FDXR					26.2247		26.5843
P22626	HNRNPA2B1	31.5037	30.741		28.5904	29.8164	32.6213	30.9464	29.6297
P22694	PRKACB	28.3504	28.6382	28.064		28.7414	29.0279	28.3774	28.4222
P22695	UQCRC2	31.3294	27.5548		27.8557	33.1778	33.5075	29.5477	33.4165
P22748	CA4					28.4272
P22830	FECH					28.3669	28.7969
P23246	SFPQ	27.0838	26.416	26.3153			26.3981
P23284	PPIB			27.6994			27.7309	27.7182
P23297	S100A1			26.1415
P23368	ME2							25.4237
P23396	RPS3	28.9364				28.4364	28.2934		28.754
P23469	PTPRE		25.3976				25.5249	25.3655	25.1516
P23515	OMG	29.5009				29.2732			30.1743
P23526	AHCY			28.3187
P23528	CFL1	32.2086	31.2167	31.5425	30.6001	32.0747	31.8671	31.1788	31.9644
P23634	ATP2B4	27.8499				31.3724	29.7137	27.802	28.8273
P23677	ITPKA					28.644	28.0202	27.4029	27.7565
P24539	ATP5PB	28.6169	27.3493			28.5729	28.5925	28.3152	29.1543
P24588	AKAP5					23.5392
P24752	ACAT1	28.8552		28.7358	27.7977	31.3596	30.3167	29.9845	30.101
P24821	TNC	30.2114	27.0592	30.2171	30.4608				28.4397
P25098	GRK2							26.2319	25.5084
P25685	DNAJB1					27.0754	26.8381
P25686	DNAJB2	28.3734		28.1757		28.501	27.7701	27.7919	27.9055
P25705	ATP5F1A	33.6244	32.9504	32.5909	33.052	34.873	35.1209	34.6034	34.5391
P26038	MSN	29.0948	27.5172	28.3013		25.2334	26.4537		26.7749
P26196	DDX6						24.701
P26232	CTNNA2	27.9716				28.535	29.3455	28.8055	27.1285
P26373	RPL13					28.6598	28.4666
P26440	IVD					28.8581	28.7186
P26639	TARS1	26.3554
P26640	VARS1							25.093
P26641	EEF1G	27.8224	27.8984	27.9873		27.7015	27.7184	27.7786	28.0205
P27105	STOM	28.2608	27.64	27.8966	27.1222	27.7491			27.2769
P27144	AK4					30.5616	30.1418	29.6683	29.8127
P27338	MAOB	29.2534	27.4886	28.1857		28.4024	29.2439	26.8229	27.6728
P27348	YWHAQ	29.8303	30.9155	28.8743	28.0664	28.0772	29.4616	28.9698	29.0215
P27361	MAPK3	28.9461				28.0527	28.0031		28.3647
P27449	ATP6V0C					27.9001
P27635	RPL10						28.3109
P27797	CALR	30.2566	28.6597
P27824	CANX	31.1464	30.7338	30.8523	30.1203	30.8607	30.4841	30.1772	30.888
P28288	ABCD3				26.5718	26.2034	25.9282	26.0255	26.4845
P28331	NDUFS1	30.6079	30.1802	30.1938	29.8187	32.8574	32.9316	31.9713	32.1969
P28472	GABRB3						24.2752
P28482	MAPK1	31.8648	29.1434	29.4431		29.8394	30.3535	27.2852	29.893
P28838	LAP3	27.3085	27.1051			26.6151		26.6217	27.3249
P29401	TKT	31.9389	31.6922	32.4232	31.6975	31.8991	32.0024	31.6756	31.9475
P29972	AQP1	29.0112	28.8355	29.8409	29.3674	26.6371	27.8338	25.695	28.4722
P29992	GNA11	28.157	27.7273	27.9654	27.9821	27.4852	27.269	27.6381	28.0006
P30038	ALDH4A1	27.1956			26.1843		25.6831		26.876
P30041	PRDX6	30.9028	29.1602	29.8853	29.7367		27.9846		29.7387
P30043	BLVRB	28.3289	27.9212				27.3173	26.7728	26.8796
P30044	PRDX5	29.4347	29.7862	28.6266	28.0493	28.8543	29.2008	28.8603	29.3788
P30048	PRDX3	28.0272					26.7772
P30049	ATP5F1D						26.1596
P30084	ECHS1	26.2435	26.2608			26.9056		27.1315	26.5375
P30085	CMPK1	28.7605	28.0888	27.2721	27.7253	28.395	27.8352	27.8247	27.4186
P30086	PEBP1	29.0193	28.2589	29.1919					27.9796
P30101	PDIA3	30.4368	29.5386	27.7842			27.9153	27.1544
P30153	PPP2R1A	29.8365	29.9571	27.928	28.0186	28.8661	30.2253	29.2965	28.8585
P30519	HMOX2	28.3529				27.2016	27.7239	27.3672
P30531	SLC6A1					27.971
P30711	GSTT1		28.1361			27.197	27.6291	26.974	27.0649
P31040	SDHA			26.9446	27.3305	31.5945	30.7211	29.4373	28.6628
P31146	CORO1A	27.2416	27.9646			27.3684	27.8953	27.7831	27.9827
P31150	GDI1	31.0378	30.4422	31.1284	30.4549	30.1443	30.5955	30.1582	30.901
P31153	MAT2A								27.5948
P31321	PRKAR1B							26.7965
P31323	PRKAR2B					29.8136	28.8803	29.2707	29.1548
P31689	DNAJA1					28.3697			28.1131
P31930	UQCRC1	31.2291	30.9022	31.5555	31.1322	32.3753	32.4533	32.065	32.3789
P31939	ATIC	29.7342	29.7603	27.5731		27.0885	29.9425	27.8439	27.8546
P31942	HNRNPH3	28.9414	27.6707	28.388		27.7946	28.8232	28.4425	28.226
P31943	HNRNPH1	27.9705				26.1898	27.4836	27.1361
P31946	YWHAB	28.8963	29.866	28.2112	26.8305	29.0409	29.7435	29.0789	28.9572
P32004	L1CAM					26.5554
P32119	PRDX2	27.9653	27.5038	28.2617	28.2133
P32189	GK					27.6578	27.4668
P32418	SLC8A1					27.2956
P32969	RPL9					26.9125	27.4767	26.6024	27.139
P33402	GUCY1A2					26.2909
P34932	HSPA4	28.4713		27.9714				26.9554	27.627
P35221	CTNNA1						25.6418
P35222	CTNNB1	29.1481	27.955	28.2098	28.6596	31.055	30.6271	29.4464	29.2414
P35232	PHB1	28.807	28.5048	28.9763	28.9743	29.6037	28.983	29.2378	30.4887
P35241	RDX	29.4208
P35498	SCN1A					26.8504
P35579	MYH9	31.0539	29.3692	29.6556	28.779	31.2148	30.9575	30.1937	30.1287
P35580	MYH10	31.2311	30.6865	30.771	29.9927	33.5154	32.8603	31.744	32.0762
P35606	COPB2	27.9949					27.9492
P35609	ACTN2					26.7912	26.8142	26.6925	26.2353
P35611	ADD1	29.4887	29.1525	28.706	28.2943	28.6245	28.9013	28.9521	28.898
P35612	ADD2						28.1421
P35749	MYH11					28.6278	28.6382
P35869	AHR								22.04
P35998	PSMC2					26.9371		27.3958
P36404	ARL2	27.0049
P36405	ARL3	27.9295	27.9472	27.0767		26.8451	26.9749	27.6239	27.057
P36507	MAP2K2	28.0095	27.2139		27.1308	31.3917	30.6191	28.1371	28.4556
P36542	ATP5F1C	30.128	29.6001		30.5428	32.375	32.3556	31.6042	31.3428
P36543	ATP6V1E1					25.8097	25.9218
P36578	RPL4	28.7366	27.7081	28.342	28.7182	28.249	28.4743	28.8101	29.1092
P36776	LONP1	26.9679	27.7441	26.1005	27.711	29.962	30.4042	30.2818	29.5121
P36915	GNL1	27.5614	28.1453			29.3739	28.6701	28.4995	27.848
P36957	DLST	27.9836				29.1213	28.8372	28.5165	28.4762
P36969	GPX4	28.958
P38117	ETFB	27.3204				27.5901	26.5428		27.5502
P38606	ATP6V1A	29.4674	30.1035	30.2079	27.8145	31.1109	30.647	30.0451	30.228
P38646	HSPA9	29.6954		29.1844		29.9351	28.5495	29.4262	29.482
P39023	RPL3					29.0105	28.6939		28.5198
P39210	MPV17								24.041
P40123	CAP2	28.7916	29.6633	28.9948		32.0207	31.9672	30.7193	30.708
P40145	ADCY8					22.702
P40227	CCT6A	29.5854	29.651	29.004	28.088	28.1456	29.4154	28.6673	28.8822
P40429	RPL13A					27.6248	27.8419
P40616	ARL1						26.407	26.9434
P40763	STAT3			25.761			26.35		25.7199
P40925	MDH1	29.5843	29.375	30.343		29.4919	30.5797	28.8554	29.4485
P40926	MDH2	28.9913	28.8489	28.6573	28.3732	29.5904	29.4838	28.8975	29.5737
P40939	HADHA	30.1655	29.4575	30.015	29.2346	28.5724	28.8591	28.7176	28.5352
P41222	PTGDS	29.2839	29.8412	30.0033					29.0911
P41252	IARS1							26.0165
P41594	GRM5					26.4617
P42025	ACTR1B		27.8912	27.6253		26.4538	27.1106	27.3093	27.2573
P42224	STAT1	29.3021				29.3077	28.2925	28.7107	28.6138
P42226	STAT6					26.3763
P42262	GRIA2					27.6312	27.1967	27.139	27.1662
P42263	GRIA3					26.549			25.8406
P42345	MTOR					27.0423	27.4004
P42356	PI4KA					29.5482	28.7524	28.4378	27.8729
P42566	EPS15	26.8261	27.906
P42658	DPP6					27.4571
P42684	ABL2					25.6054
P42704	LRPPRC	26.0307	25.5812		25.6813	31.1076	31.2873	30.0144	30.0334
P42765	ACAA2					28.699	28.2926
P42766	RPL35					29.1637
P42858	HTT						26.257	25.816
P43003	SLC1A3	30.9304	30.0296	30.6343	30.8143	31.9619	31.323	31.7871	31.9086
P43004	SLC1A2	29.2462	28.9606	29.3843	29.9421	33.4692	33.0956	32.979	32.3916
P43007	SLC1A4						27.5787	27.6204
P43034	PAFAH1B1	29.4612	30.1342			30.1071	30.9821
P43155	CRAT	27.5906	27.9688			28.4362	28.2548	28.8249	28.5385
P43243	MATR3	29.0833	28.1758	27.9974	27.7407	27.4568	29.0276	29.2762	28.5636
P43250	GRK6					26.4012
P43304	GPD2	27.5871			26.9846	29.6788	28.8141	29.2904	28.8496
P43378	PTPN9					26.7866
P43490	NAMPT	29.8383				27.7966	28.8476		27.9051
P43686	PSMC4	26.332	26.0035	25.9186	26.398	25.1042	25.6875	25.7065	25.9717
P43897	TSFM					27.8569	27.7953	27.7706	27.6946
P45880	VDAC2	32.4746	31.6881	31.7498	29.1413	34.3435	33.3527	32.8238	33.3519
P45954	ACADSB					26.4621		26.1803	26.6656
P45974	USP5	30.107	30.1642	30.0246	30.95	31.9045	31.5679	30.8783	30.9301
P45985	MAP2K4	27.4868	27.8933	27.4929	27.3826	28.6591	28.6871	28.8784	28.2183
P46199	MTIF2								25.4559
P46379	BAG6					26.8751	26.8123	27.7459	27.051
P46459	NSF	32.9661	33.5192	32.9653	31.2511	35.9101	34.9511	34.5712	34.633
P46778	RPL21					28.4169
P46781	RPS9	27.995				27.7367	27.4875		28.103
P46782	RPS5							26.3993	26.5609
P46783	RPS10	25.3772
P46821	MAP1B	34.9904	33.6798	34.0688	33.5174	31.914	32.4842	31.9918	32.9926
P46939	UTRN	24.8146
P47736	RAP1GAP					30.396	29.8252		27.9024
P47756	CAPZB					25.6321		25.3137	25.6033
P47870	GABRB2					28.5358	28.2441	28.8401
P47897	QARS1	24.9584	24.7138			23.731		24.477	24.5224
P47914	RPL29						27.3721
P47985	UQCRFS1	29.4174	29.3364	29.8327	27.5762	31.1022	31.4816	31.7384	31.0294
P48047	ATP5PO					29.7293	30.1647		29.5825
P48066	SLC6A11					25.6541
P48067	SLC6A9			27.1669
P48426	PIP4K2A	28.39	28.385	28.1761			27.7212	27.4682	27.6255
P48444	ARCN1	26.5694	26.1629			26.1588	26.6509	26.533	26.5027
P48506	GCLC		27.2806
P48507	GCLM	27.0675
P48643	CCT5	28.3326	28.2338	27.8934		27.4031	27.5101	27.8088	27.8583
P48728	AMT								21.3832
P48730	CSNK1D						26.1301
P48735	IDH2	31.6397	31.2597	31.2659	31.2734	33.2702	32.6957	32.567	33.0343
P49327	FASN	30.4246	30.9597	30.2033	29.6422	29.4341	31.2608	29.2781	30.5386
P49354	FNTA	24.691	24.3246
P49368	CCT3	29.3319	29.5418	29.2822		28.3309	28.1218	27.9943	29.0113
P49411	TUFM	30.7727	30.7153	30.7906	31.6375	34.6581	33.2811	32.6097	32.2978
P49418	AMPH						27.3546
P49588	AARS1	30.0221	30.0239	29.1959	29.1794	29.587	30.6196	29.9758	29.495
P49619	DGKG					26.5128
P49748	ACADVL	27.5992			27.3956
P49758	RGS6							24.674
P49789	FHIT					24.2707
P49792	RANBP2							25.0906
P49802	RGS7					27.9971	27.9572	28.4018	27.5284
P49815	TSC2						26.4901
P49821	NDUFV1	28.5361		27.7233		29.7576	29.4966	29.089	29.2312
P49840	GSK3A	26.8375				27.1709		27.3198	27.4413
P49841	GSK3B					27.3001	27.1597	27.7091	26.9024
P49916	LIG3					24.1115
P50148	GNAQ	31.3897	30.5627	30.5877	29.314	30.2219	30.0985	30.1148	30.4236
P50213	IDH3A	29.8224	29.2395			31.618	30.8227	30.5939	30.7456
P50336	PPOX					25.0657	24.6109
P50395	GDI2	31.097	30.2379	31.321	29.7053	28.0622	29.0928	28.4976	29.2469
P50402	EMD					28.062
P50416	CPT1A					26.5095	26.4099	26.8534	26.555
P50440	GATM	24.0984
P50454	SERPINH1	26.4205
P50542	PEX5							23.1619
P50570	DNM2	31.3131		30.8128	30.6462	30.6403	30.6124	29.2582	30.4701
P50914	RPL14					28.0507
P50990	CCT8	28.561	28.935	28.293			27.764		27.7068
P50991	CCT4	29.7392	29.8051	29.5835	28.6002	28.4332	29.127	28.7368	29.2672
P50993	ATP1A2	32.6208	31.681	32.7896	28.9372	33.9245	33.9615	33.4063	32.9671
P51114	FXR1					26.3813	26.1421	25.9741
P51148	RAB5C	29.6867		29.7018		29.5901	28.9074		29.8642
P51149	RAB7A	28.7907	28.5767	28.7434	29.0643	28.7223	28.3759	28.3788	28.8917
P51178	PLCD1	27.4321	27.3999
P51452	DUSP3					26.8301	27.3364		27.2716
P51530	DNA2					27.6162
P51553	IDH3G	29.3617	29.6841			30.8345	30.4426	29.4634	30.4012
P51570	GALK1	26.4679
P51608	MECP2	27.3764
P51648	ALDH3A2	27.5847
P51649	ALDH5A1					29.0859	28.4923	28.5554	28.376
P51659	HSD17B4	28.43				29.5032	28.6623	28.0927	28.463
P51674	GPM6A	30.153				31.2214	28.9062
P51692	STAT5B					23.6421
P51784						26.6003	26.657	27.033
P51812	RPS6KA3							23.8329
P51991	HNRNPA3					28.8792	30.4132	29.2818	28.3394
P52209	PGD	28.489	27.7629	28.6798			27.7023	27.677	27.9826
P52272	HNRNPM	29.3335	28.1082	29.2464	29.0364	28.0959	29.0791	28.6941	28.4858
P52294	KPNA1	25.2072	25.0395
P52306	RAP1GDS1	28.5355	29.3515	27.8615	26.7107	28.3017	29.5693	27.4422	27.0571
P52565	ARHGDIA	29.1343	29.2535	29.1668		28.3344	28.3697	27.7083	28.3292
P52824	DGKQ					25.4794
P52943	CRIP2	27.5166				28.1145	27.7425
P53004	BLVRA								25.9176
P53007	SLC25A1					28.0988	27.0993
P53396	ACLY	29.7157	29.5842	29.5828	28.9276	27.6254	28.3448	27.5661	28.9032
P53597	SUCLG1	29.2736				31.0783	30.6789	28.6594	30.4064
P53618	COPB1					26.731	27.34	26.7953
P53621	COPA	28.1522	28.3043			28.0183	28.6609	28.5706	28.198
P53667	LIMK1					26.5393	26.3782
P53677	AP3M2					26.8714	27.358	26.9329	26.6632
P53680	AP2S1					29.228	28.9704
P53779	MAPK10					28.0254	27.9021	27.5187	27.6205
P53816	PLAAT3						27.6642		28.1239
P53985	SLC16A1					27.8054
P53992	SEC24C					26.2918	26.3889
P54289	CACNA2D1			28.2982		30.9538		26.4339	28.3509
P54578	USP14		27.9379
P54619	PRKAG1	26.2567	26.0498	26.5532	27.0479	26.9863	26.4794	26.9953	27.0135
P54652	HSPA2	31.5472	30.4628	30.3909	30.2458	28.4201	29.3618		30.4175
P54764	EPHA4					25.1116
P54829	PTPN5					26.6248	26.4759
P54886	ALDH18A1							25.5233
P54920	NAPA	27.6484
P55010	EIF5	27.8063				26.154	27.0932	26.4172
P55011	SLC12A2	28.9101	29.0566	28.9783	29.2813	30.0285	28.3826	28.5792	29.6467
P55039	DRG2			24.8035
P55060	CSE1L	28.1382	28.8767			26.3212	29.4245	27.8532	26.64
P55072	VCP	28.4559	26.6033	28.7472			26.2695
P55084	HADHB	29.5097	29.4081	29.544		29.4733	29.2509		28.5853
P55087	AQP4	32.7199	31.2033	30.7494		32.0698	30.4029	29.6109	31.1208
P55209	NAP1L1	27.3009	28.0422	26.4558			26.8539	26.6811	26.3053
P55268	LAMB2					27.3189		27.4209
P55327	TPD52					26.918
P55735	SEC13						26.2827
P55786	NPEPPS	28.5083	28.61	29.3634	27.0022	27.3141	27.8439	28.3452	28.7325
P55795	HNRNPH2					30.6441	30.5244	29.3136	28.0136
P55809	OXCT1		25.5289		25.8259	29.231	29.3277	28.4506	28.2572
P56134	ATP5MF	28.4043	27.2058	27.9246	27.4969	29.0082	28.0865	28.3331	29.3089
P56192	MARS1					27.5926		28.082
P56385	ATP5ME								27.8209
P57088	TMEM33	26.9479		26.7005
P57103	SLC8A3					28.6368
P57737	CORO7					27.4525	27.1334	27.266	27.6573
P57772	EEFSEC					26.14
P59998	ARPC4	27.8461						28.1341	28.2553
P60033	CD81	30.7721	29.7931	30.0893	29.7286	28.7189	28.1325	28.2681	29.9625
P60174	TPI1	29.2804	29.3995	29.9302			28.7195	27.3341	28.6776
P60201	PLP1	38.2982	31.0816	31.5109	30.8698	37.242	36.8894	27.9326	37.0756
P60709	ACTB	35.5453	34.9384	35.0544	34.7716	35.845	35.3265	34.4987	35.2379
P60842	EIF4A1	28.3771					27.2821
P60866	RPS20					28.2344	27.7341
P60880	SNAP25	28.302				31.5748	30.4893	27.8249	28.6229
P60891	PRPS1								27.5007
P60953	CDC42	28.8385	28.6586	29.2424	28.7874	28.9489	28.9922	28.4942	28.9171
P60981	DSTN	29.6379			29.074	30.5648	30.1981	29.7563	29.9818
P61006	RAB8A					27.7909
P61018	RAB4B								22.5903
P61019	RAB2A	28.9776	28.0644		27.8117	29.1488	29.1441	28.7244	29.1683
P61026	RAB10	30.7875				31.0979	30.6009	30.1021	30.8792
P61088	UBE2N	27.8591				27.2187	27.4583		28.0669
P61106	RAB14					27.1251			27.4923
P61158	ACTR3	27.4804		27.5978		27.0649	27.3947	27.413	27.3892
P61160	ACTR2	27.6763				27.8511	28.039	27.0749
P61163	ACTR1A	29.8295	29.8499	29.8662	29.2138	28.7031	29.1938	28.7029	29.5023
P61221	ABCE1	26.4883			26.3562	25.9947
P61224	RAP1B	28.3257
P61225	RAP2B					25.0008
P61247	RPS3A								27.9984
P61266	STX1B	29.8994		29.0873		32.3908	31.0575	29.2101	29.445
P61313	RPL15					27.6909
P61421	ATP6V0D1					30.8591	29.6916	30.1439	29.9796
P61586	RHOA	29.5666	29.2888	29.297	29.2651	28.7211	28.7874	28.2287	29.0006
P61601	NCALD					27.2189
P61626	LYZ			25.6253
P61764	STXBP1	32.2924	33.0891	32.8756	32.9423	35.2426	35.3045	34.9475	34.5606
P61978	HNRNPK	28.7052	28.3277			27.2673	28.9214	27.4758	27.0717
P61981	YWHAG	31.419	32.3063	30.7872	29.6948	31.9997	33.5396	32.2639	31.2587
P62068	USP46					26.0146
P62081	RPS7	26.8751	26.4185	27.0759	26.4367	26.7001	26.8267	26.965	27.4567
P62140	PPP1CB	29.5032	28.5238	27.982	27.1726	29.1883	29.3133	29.1945	29.4916
P62191	PSMC1							26.4394
P62195	PSMC5	26.9028				27.0464	27.2669
P62241	RPS8	28.9961				27.595	27.9242	28.419	28.2469
P62249	RPS16						28.7484
P62258	YWHAE	30.1667	30.4614	29.6748	28.2866	29.5459	30.2557	29.6871	29.6394
P62263	RPS14					26.9307
P62266	RPS23	26.6016		26.4286	26.8362	26.6816	26.5727
P62269	RPS18	26.937	27.3662			27.0711	26.6502
P62277	RPS13					26.5723	26.4631
P62314	SNRPD1							24.1304
P62330	ARF6	27.0201				27.9235	27.5001	28.2013	27.6249
P62333	PSMC6					27.2795		27.6362	27.4678
P62424	RPL7A	29.1737
P62701	RPS4X	28.4813				29.3852	28.1286		28.553
P62745	RHOB	28.9467	28.5465	29.183	28.6636	27.563	27.332	27.4429	28.2905
P62750	RPL23A					27.6152
P62760	VSNL1	29.0003	28.3853	29.2359	28.7828	28.877	28.3738	28.5761	29.2271
P62805	H4C15	34.9799	34.7365	32.8539	25.7855	32.8123	33.3823	29.0156	34.5485
P62826	RAN	29.461				29.139	29.0719	29.2966	29.628
P62829	RPL23	27.2102				27.275	26.9518
P62834	RAP1A	31.456	29.3192	29.9001	29.9531	30.2495	30.2422	28.9622	29.773
P62837	UBE2D2		25.3958						25.5125
P62854	RPS26					28.5765
P62873	GNB1	32.2906	32.2804	32.9484	32.0844	32.7546	32.7524	32.6532	32.5288
P62879	GNB2	33.0213	32.8814	32.9944	32.4835	33.4803	33.1007	32.554	33.0768
P62899	RPL31					27.9715	28.398
P62910	RPL32					28.486	28.0201
P62913	RPL11	27.9547							28.1107
P62917	RPL8						28.3421
P62937	PPIA	32.3679	32.4772	32.3243	31.5724	31.0652	31.7649	31.5338	32.2814
P62987	UBA52	33.7227				32.8013	32.5072
P63000	RAC1	30.554	29.1083	29.5728		32.0282	31.7252	29.5085	29.2409
P63010	AP2B1	29.5336	30.0509	30.1366	29.083	30.7156	30.6608	30.5867	30.7359
P63027	VAMP2					29.6265
P63092	GNAS	30.5554	30.2901	30.5544	29.7553	30.3659	29.9087	29.6103	30.1777
P63096	GNAI1	29.5845	29.168	29.9516	30.2835	29.2537	29.2566	28.7364	29.0458
P63104	YWHAZ	30.6751	31.7801	30.4559	29.3173	30.9249	31.6389	30.7206	30.8303
P63151	PPP2R2A	26.6808	27.0415	26.4421		26.0901	26.507	26.1815	26.8099
P63167	DYNLL1	29.9739				30.2956	29.99
P63241	EIF5A	27.1033	27.3304				26.5908	26.8035	26.9027
P63244	RACK1	28.7821				27.837	28.8938	28.6783	28.4581
P63261	ACTG1								25.9781
P67775	PPP2CA			28.2625				28.9005	28.4291
P68104	EEF1A1	33.8273	32.8049	33.2015	33.3771	33.5864	33.5552	32.4312	31.8449
P68133	ACTA1	32.4938	32.8061			32.4601	31.7645		32.8787
P68363	TUBA1B	38.0789	38.1834	38.1175	37.9642	37.9234	37.9848	37.4699	37.7949
P68366	TUBA4A	33.5232	33.4055	33.5833	33.9918	33.9036	33.6084	33.6686	33.937
P68371	TUBB4B	34.8985	34.7455	35.045	34.7419	35.1591	34.9367	34.6752	34.8043
P68400	CSNK2A1					27.2391	27.471	27.82
P68402	PAFAH1B2			26.1744				25.6319	26.4064
P68871	HBB	34.6058	34.6049	33.057	33.7363	32.6209	32.5121	32.4986	32.7743
P69905	HBA2	32.9097	32.8198	31.442		31.5325	30.8342	30.24	31.1766
P78344	EIF4G2	26.2509	26.1427				25.8629	26.2913	25.6765
P78347	GTF2I	26.5839		26.9195	26.827		26.8673	26.7031
P78352	DLG4					33.0405	31.7549	31.4208	30.6054
P78356	PIP4K2B					29.0149	29.7399	28.2375	28.1363
P78357	CNTNAP1	31.384	30.2786	30.7385	31.0011	33.8295	32.7688	32.0526	32.6463
P78371	CCT2	29.9982	29.9166	29.7476	29.0368	29.3364	29.5321	29.2625	29.4505
P78527	PRKDC	28.906	26.7961	28.3468	28.9881	26.8277	27.9787	28.0142	28.5986
P78559	MAP1A	31.6048	30.0962	30.3553	27.8144	27.805	30.7846	28.7787	30.4766
P80404	ABAT	27.5745	27.7602	26.8724	26.8876	29.1604	28.9021	29.4131	28.8322
P80723	BASP1					27.0184
P82675	MRPS5					22.8375
P83731	RPL24	27.4665
P84077	ARF1	30.1624	29.8079	29.8675	29.6302	30.5596	30.2287	30.2151	30.6168
P84095	RHOG	30.108	29.903	30.2802	30.4983	31.5352	30.3881	28.9709	29.8788
P84098	RPL19					27.7967
P84243	H3-3A	32.3507	31.9229	32.396	33.8307	30.9004	31.6078	32.7159	32.7453
P98160	HSPG2					26.6312	27.4357
P98194	ATP2C1					30.2834
P99999	CYCS	27.62
Q00013	MPP1	27.4591	28.1001		27.7734
Q00325	SLC25A3	29.645	28.7053	30.0065	30.2343	32.9719	31.9879	31.3709	31.2322
Q00341	HDLBP						26.9108	27.1471
Q00535	CDK5	27.4195	28.0403	27.3223	28.2509	30.7751	29.66	29.3374	29.2262
Q00536	CDK16					25.9686	25.6221
Q00577	PURA	28.0132	28.1176			28.2708	28.5838	29.2582	28.5545
Q00587	CDC42EP1		26.4872
Q00610	CLTC	33.9565	33.8097	33.9221	32.8336	33.9411	33.7762	33.0433	34.6061
Q00839	HNRNPU	31.4958	30.149	29.979	30.2731	29.696	31.7908	31.1866	30.3909
Q00975	CACNA1B					24.9837
Q01064	PDE1B					27.1742	27.0975	26.9987
Q01082	SPTBN1	33.9859	33.635	33.2402	32.8112	34.3477	34.3553	33.2376	33.6593
Q01484	ANK2	31.2964	30.6656	29.8111	28.8777	33.0506	33.4048	31.8389	31.6605
Q01518	CAP1	28.1012	28.0746	27.8792	27.8104	28.207	27.7657	28.3386	28.137
Q01650	SLC7A5					27.6598
Q01813	PFKP	32.0068	32.0522	31.9171	32.1408	33.1155	33.3553	32.2642	31.8039
Q01814	ATP2B2	28.0689	27.1677	28.164		31.6743	30.5902	30.5233	30.0501
Q02153	GUCY1B1					27.0097
Q02156	PRKCE		27.3892		27.4339	29.9061	29.1353	29.2896	28.4808
Q02218	OGDH	28.8069	28.6887	28.6379	27.2903	31.8878	32.0351	30.8785	30.8699
Q02246	CNTN2					27.1383	27.6553
Q02252	ALDH6A1	31.5957	31.031	31.1537	29.4417	30.5939	31.3539	31.1011	31.4832
Q02338	BDH1		27.1356			27.3867	28.235	28.1429	28.1481
Q02543	RPL18A	27.8842				27.9094	27.8743	28.1366	27.7146
Q02750	MAP2K1					29.2254	29.2481	28.5616
Q02790	FKBP4			26.6656
Q02878	RPL6			26.4247	26.3929	27.1868	27.2975	27.3084	27.3576
Q02952	AKAP12	27.2293	27.2401		27.3839	29.5071	28.3611	27.0345	26.9874
Q02978	SLC25A11	30.6893	30.3846	30.7569	30.6594	32.326	31.7547	31.7034	32.0464
Q03001	DST	27.7061	27.8786	28.2218	27.5475	28.5551	29.1998	27.3128	27.7929
Q03426	MVK					24.9398
Q04323	UBXN1							21.5328
Q04446	GBE1					25.492
Q04637	EIF4G1							25.2578
Q04828	AKR1C1	27.7547				27.4737	27.2281
Q04837	SSBP1						26.6982
Q04917	YWHAH	28.6841	29.4158			30.2655	31.1908	29.3203
Q05084	ICA1					26.4766
Q05193	DNM1	32.2518	32.5739	31.9279	32.4639	35.6574	35.2221	34.4262	34.0888
Q05329	GAD2					27.4289	27.6802	27.5506
Q05469	LIPE	28.1947	28.058	27.8604	27.1684	26.0561	26.6745	26.4908	27.5186
Q05586	GRIN1					29.2376	28.1999
Q05639	EEF1A2	29.9334	29.9757	30.0854	30.0668	31.4893	31.6047	31.6249	31.1649
Q06830	PRDX1	32.0179	30.0913	30.4672		30.5571	29.6509		30.7537
Q07002	CDK18	27.3797	27.186	27.8575		27.6002	27.4705	27.5397	28.0112
Q07020	RPL18						28.309
Q07157	TJP1	27.3291	27.9798	27.271	27.7995	26.997	27.4861	27.2721	27.4006
Q07666	KHDRBS1						28.117
Q07866	KLC1		26.1977	26.2689
Q07954	LRP1					25.107
Q07960	ARHGAP1	28.0812	28.7438	26.9648		28.398	30.0091	28.7882	28.3092
Q08211	DHX9	27.1802			27.144		27.791	27.4901	27.4698
Q08257	CRYZ		29.643				28.2042	28.8055	29.3579
Q08462	ADCY2					25.877	26.047	26.3741
Q08495	DMTN						27.7806
Q08499	PDE4D					25.5525
Q08722	CD47					29.8305
Q08828	ADCY1					27.2234
Q08AM6	VAC14			27.712		27.235	27.0283
Q09019	DMWD								23.6092
Q09028	RBBP4					25.268
Q10567	AP1B1	26.3707	26.8463	26.4838		25.3279	25.9945	26.3851	26.5639
Q12756	KIF1A	26.9848	27.3175		27.3753		27.2687	27.2573
Q12765	SCRN1	28.9403	29.1065	27.4514	27.4644	27.5842	27.8515	27.4893	27.8831
Q12791	KCNMA1					27.4989		27.0011
Q12797	ASPH			24.7372
Q12840	KIF5A						26.4612		26.4565
Q12849	GRSF1							25.7042
Q12851	MAP4K2							24.0569
Q12860	CNTN1	30.9228	30.4774	31.5521	31.0999	33.5769	31.9431	31.9243	32.6665
Q12879	GRIN2A					24.8802
Q12907	LMAN2	24.484
Q12931	TRAP1	27.2558	27.8909			28.1969	27.8528	27.9678	28.3306
Q12955	ANK3	28.5497	28.9092	27.4872	28.5738	32.7232	31.3952	29.9086	31.0931
Q12965	MYO1E	27.674	27.7833
Q12979	ABR	26.2862	25.8157	26.2804	27.8957	31.6061	30.629	29.5091	29.9211
Q13017	ARHGAP5						26.3882
Q13033	STRN3						25.9487
Q13045	FLII					25.4613	25.5319		25.7971
Q13057	COASY	27.9438	27.9308	27.8937	27.8218	28.8061	27.8969	28.3503	28.0241
Q13085	ACACA						27.795
Q13131	PRKAA1	27.2076	27.2854			27.0383	27.0776	27.5135	27.1084
Q13148	TARDBP	26.8149	26.5043	26.9472	27.0296	26.4287	27.2951	27.6617	27.2978
Q13151	HNRNPA0			28.1538			29.3993
Q13155	AIMP2						25.7549
Q13200	PSMD2	27.5757	26.6653	26.0771		29.0913	28.3248	27.6294	28.1275
Q13224	GRIN2B					27.8415	26.7613	27.3028
Q13263	TRIM28	27.2115		27.6179				27.2507
Q13303	KCNAB2	26.7991	27.0733			27.8513	27.255	28.6473	27.5458
Q13325	IFIT5							25.4133
Q13332	PTPRS					27.8336	28.0381	27.8892
Q13336	SLC14A1	29.343
Q13363	CTBP1					26.2972	26.4915		25.946
Q13367	AP3B2		27.2192			28.8679	29.1304	28.57	28.0694
Q13409	DYNC1I2	27.6772	27.2834	27.3301
Q13418	ILK					26.3396
Q13423	NNT	30.8545	29.1276	28.5557	29.2302	33.586	33.0212	31.6737	32.4884
Q13424	SNTA1	26.9282	27.5642		26.8617	26.3461	27.2853
Q13449	LSAMP	28.0215	27.1721	28.532	27.4459	29.005		27.0624	28.9388
Q13492	PICALM		26.1381	26.2792
Q13496	MTM1	25.8565	25.675
Q13501	SQSTM1								25.8665
Q13505	MTX1					26.1968
Q13509	TUBB3	33.0126	33.0029	33.3973	33.2619	33.0789	32.6178	32.292	32.4691
Q13526	PIN1		27.571			28.4898	28.993	28.8301	28.3067
Q13554	CAMK2B	31.5882	32.3069	31.8854	32.7159	35.6149	34.6565	34.5861	34.3441
Q13555	CAMK2G	29.0788	29.8159	29.458	30.2981	31.3738	30.7634	31.3552	30.8605
Q13557	CAMK2D			28.7031	29.3113	31.0223	29.9302	29.8735	30.1085
Q13561	DCTN2	27.6375
Q13574	DGKZ					26.5144		26.6865	25.9497
Q13586	STIM1					26.8716
Q13596	SNX1	27.9005					27.5167		27.5333
Q13614	MTMR2	26.8251	26.847	27.0007			26.687		26.6729
Q13616	CUL1						22.844	21.9902
Q13618	CUL3			26.9364
Q13636	RAB31		25.4449
Q13642	FHL1	29.3214	29.2292			30.1682	29.703		28.7685
Q13724	MOGS					26.7074		26.6436
Q13813	SPTAN1	33.2004	33.1384	32.8997	32.5056	33.7699	34.0446	32.8278	32.9898
Q13838	DDX39B	27.8627	27.9658	27.4179	28.0133	26.3986	27.5623	27.5244	26.705
Q13867	BLMH			25.8774
Q13875	MOBP	30.0389	30.5368			30.3171	30.4206		30.8122
Q13885	TUBB2A	30.6243	30.2589	31.1938	32.7107	30.5059	30.7219	30.0558	30.487
Q14008	CKAP5	28.8885	29.5037	28.5228	28.7496	27.9793	28.7328	28.4708	28.9743
Q14012	CAMK1					28.7175	28.1959	28.2593	28.4475
Q14088	RAB33A					27.3457
Q14103	HNRNPD	26.7482				27.0814	27.7929	27.5	27.5034
Q14123	PDE1C						26.1562	25.2929
Q14141	SEPTIN6					27.2924	27.2038		27.9989
Q14152	EIF3A		25.3419			24.3964		24.5571	25.0083
Q14155	ARHGEF7					28.7166	28.3658	28.1596	27.8603
Q14156	EFR3A					23.4279
Q14160	SCRIB	25.1959
Q14165	MLEC					27.6221
Q14166	TTLL12	27.5834				27.2775	27.3723	27.4501	27.0838
Q14168	MPP2					28.3749	29.3222		27.835
Q14183	DOC2A					25.8869		25.9152
Q14185	DOCK1	26.2718	26.8469	26.038	26.1086				26.0622
Q14194	CRMP1	29.8948	30.1369	29.8422	27.774	30.7192	30.8137	30.4948	30.8524
Q14195	DPYSL3	29.116		29.5937	28.0551	27.1597	27.3975
Q14203	DCTN1	30.9427	30.4006	29.5696	28.599	29.8863	30.7453	27.7395	29.8988
Q14204	DYNC1H1	34.3953	34.1984	33.8667	34.1491	34.3165	34.5912	33.7872	34.4578
Q14240	EIF4A2	30.5687				29.8773	30.8391	29.5665	29.1673
Q14247	CTTN						27.299
Q14254	FLOT2	27.6976		28.0153		29.2953	28.1107		28.5419
Q14258	TRIM25								22.5304
Q14289	PTK2B		28.2422		27.6677	30.4814	29.1995	28.6206	28.1683
Q14315	FLNC	30.0588
Q14318	FKBP8					28.4261	28.3645	28.8067	28.3208
Q14344	GNA13	31.3683	30.5075	30.7466	30.8119	29.5225	29.6718	28.7667	30.05
Q14410	GK2							26.5264
Q14416	GRM2					26.5514
Q14573	ITPR3							24.4155
Q14643	ITPR1					29.8311	27.4071	28.3473	27.5898
Q14677	CLINT1					25.8857
Q14697	GANAB		27.2911						26.9329
Q14699	RFTN1					26.2682
Q14721	KCNB1					24.4257
Q14738	PPP2R5D	27.3751	27.4168	27.5936	27.0816	28.603	28.9278	28.2143	28.3022
Q14764	MVP	26.2142	27.2758	28.4949		26.2966	27.0108	26.9663	28.3765
Q14832	GRM3					26.7362		26.5826	26.8008
Q14894	CRYM	28.9836	27.7116	28.7418	27.9885	26.9449	27.4466	26.9863	28.3977
Q14974	KPNB1	29.4316	29.2313	27.607	27.572	28.0486	29.2291	28.4364	28.2259
Q14980	NUMA1	27.1366	26.8326	28.5812	28.5466		27.0198	26.8306	27.9588
Q14982	OPCML					29.2474			29.7032
Q14C86	GAPVD1					25.948
Q14CZ8	HEPACAM	27.8848				26.4272	26.494
Q15019	SEPTIN2	32.228	31.3907	32.3082	31.3633	30.1044	30.5265	29.6438	30.9986
Q15031	LARS2					28.235	27.1891
Q15042	RAB3GAP1					29.1046	27.5116	27.5959	27.0144
Q15049	MLC1						27.184
Q15056	EIF4H		28.4606			27.2226	27.6728	28.041	27.6691
Q15070	OXA1L					26.6034
Q15102	PAFAH1B3	27.7044					27.0227
Q15111	PLCL1	27.8181	27.6123	27.5888		27.07	26.3213	26.9638
Q15120	PDK3					26.436	26.392	26.758	26.9249
Q15121	PEA15	27.9727	27.3473			26.3124	26.7884	27.0759	26.9214
Q15126	PMVK	27.7257	27.7125		27.9222	27.3408	27.3422	27.3639	27.4483
Q15149	PLEC	33.6971	33.5903	31.863	32.5	34.3521	35.0526	32.2661	32.8449
Q15173	PPP2R5B							27.3631
Q15185	PTGES3	30.2834	30.2876			29.6114	30.0967		29.8571
Q15257	PTPA	27.8002	28.4455			27.3961	28.3708		28.0083
Q15286	RAB35	26.4664	26.2395	26.2347	25.4909	29.58	27.6579	28.0875	27.7011
Q15334	LLGL1	31.7282	31.5853	30.9788	29.8706	30.0935	31.129	29.5631	30.6323
Q15349	RPS6KA2						27.8193
Q15365	PCBP1	29.5663	30.1051			29.3487	28.9967	29.3217	29.5454
Q15366	PCBP2	29.4107	29.6364	28.6906	29.0086	29.4672	29.8817	30.0449	29.5725
Q15369	ELOC	28.9363					27.8788
Q15370	ELOB						28.1661
Q15382	RHEB					28.4006	27.8464	28.5134	28.1141
Q15417	CNN3	26.5306
Q15436	SEC23A					27.3919	28.1756
Q15477	SKIC2	25.8618	25.3063	25.9953	26.2722	25.7773	25.9199	25.5861	25.8327
Q15555	MAPRE2	30.888	30.5781	30.7942	29.3619	32.8884	31.8279	30.0684	30.9185
Q15700	DLG2					30.4798	27.9733	27.7662	25.1401
Q15746	MYLK	28.5298	27.4444	27.9522		26.9708	27.0803	27.8844	27.2852
Q15750	TAB1	24.7596
Q15751	HERC1							22.7107
Q15773	MLF2					28.3247	28.232
Q15811	ITSN1					28.0792	28.354	28.2834	27.4847
Q15831	STK11					25.9491
Q15878	CACNA1E					27.7159
Q15904	ATP6AP1					29.4363			28.6664
Q15907	RAB11B	26.5759
Q16134	ETFDH					28.5522
Q16181	SEPTIN7	32.3825	31.5248	32.5405	31.4041	32.3023	32.1648	31.5623	32.1952
Q16352	INA	33.3159	34.2576	33.391	34.1264	35.0419	35.1105	34.4213	34.5024
Q16401	PSMD5		26.0585
Q16555	DPYSL2	34.8722	33.7721	34.6656	32.9968	34.0478	34.4442	33.669	34.5461
Q16563	SYPL1			27.2544
Q16566	CAMK4		26.2967		26.5525	29.8435	28.2939	28.0328	27.9805
Q16576	RBBP7					26.6384
Q16620	NTRK2						27.1951
Q16623	STX1A		27.4849		27.1132	31.2005	28.3561		28.909
Q16643	DBN1						27.5576
Q16653	MOG	35.1376	34.906	34.7995	34.581	34.3817	34.1644	33.7817	34.9462
Q16658	FSCN1	30.3415	30.6728	30.2149	30.0185	30.9275	31.0755	30.3614	31.3371
Q16718	NDUFA5					27.0188	26.6267	27.5243	27.0319
Q16720	ATP2B3					30.6013	28.2181	27.4361	27.3616
Q16774	GUK1	28.7036	28.8014		28.2908	29.0876	28.8454	28.57
Q16775	HAGH		29.2202			28.5414	28.2803
Q16778	H2BC21	33.5847	29.6199	30.073		31.0965	31.6979		33.2361
Q16795	NDUFA9	29.2002	28.9391	28.9727	29.0376	31.6004	31.475	31.3099	31.114
Q16799	RTN1	29.0147	28.8886		28.1645	30.4433	29.1872	29.3229	29.1778
Q16836	HADH	26.6251	26.2921	26.4884	26.2997	26.567	25.9432	26.8967	27.1051
Q16851	UGP2	28.2874	27.8803	28.156			27.5595
Q16880	UGT8								27.1818
Q16891	IMMT	30.7683		28.1037	28.9299	32.9864	31.3279	30.652	31.727
Q17R89	ARHGAP44		25.5026		25.8945	28.938	27.0931	27.6614	26.6529
Q1KMD3	HNRNPUL2	28.5575				27.2082	28.0458	27.9403	27.5751
Q27J81	INF2	31.0075	29.2656	29.4999	29.8022	28.0565	28.5587	28.5489	28.6292
Q2M2I8	AAK1	27.5798	27.942	27.3353	27.3094	28.6083	29.3783	28.7296	28.5381
Q2M389	WASHC4						24.7004
Q2NKQ1	SGSM1								25.0723
Q3SXM5	HSDL1					27.1972	26.7262	27.184	27.2298
Q3V6T2	CCDC88A						25.6236
Q3ZCM7	TUBB8	31.857	31.954	32.004	32.6121	31.9654	31.4402	32.0668	32.2262
Q3ZCQ8	TIMM50					27.5565
Q4G176	ACSF3					29.0681	26.7121
Q4J6C6	PREPL			26.5425
Q4KMP7	TBC1D10B							24.9087
Q4V328	GRIPAP1					29.7262	29.6565	29.2326	28.9074
Q53GQ0	HSD17B12	29.1454	28.9312	29.2665	29.2192	29.2536	28.8405	29.0037	29.5718
Q53H12	AGK					29.1092	28.7852	29.0986	29.0494
Q53H96	PYCR3					25.9705
Q53HC0	CCDC92					26.3401
Q53TN4	CYBRD1					26.3673
Q562E7	WDR81						23.2183
Q58FF6						26.215
Q58FF8		28.4106	28.4451	28.0741		27.4988	28.2081	28.1969	27.8412
Q5BJD5	TMEM41B					25.156
Q5JPH6	EARS2								25.0512
Q5JQF8	PABPC1L2A							25.282
Q5JRA6	MIA3					24.7086
Q5JRX3	PITRM1					27.7649
Q5JTZ9	AARS2								24.7148
Q5JU85	IQSEC2					31.2151	28.4725	26.671
Q5SQI0	ATAT1	26.1699	26.542			28.3237	27.1908	27.2699	27.3198
Q5SQN1	SNAP47					25.8416
Q5SRE7	PHYHD1	26.4877
Q5SSJ5	HP1BP3	28.2957		28.0851	28.9607	27.5693	27.3706	28.6812	28.7996
Q5SYC1	CLVS2					28.7612	28.105
Q5T442	GJC2				26.7738
Q5T4S7	UBR4		25.7912		26.8066	26.2684	26.3169	26.5413	26.2034
Q5T5C0	STXBP5					29.6314
Q5T5P2	KIAA1217					28.1874	26.0341	27.1548
Q5T5U3	ARHGAP21							24.7022
Q5T5Y3	CAMSAP1							23.3104
Q5T848	GPR158					26.8156
Q5TC12	ATPAF1					27.6744	27.2669	28.1561	27.301
Q5TF21						28.1389
Q5TH69	ARFGEF3	26.2212	26.1765			27.6355	27.2173	27.0214	26.9902
Q5U4P2	ASPHD1					24.5122
Q5VIR6	VPS53	25.8645				26.1376	26.3294	26.531	26.4749
Q5VT97	SYDE2					30.2736	29.893
Q5VUB5	FAM171A1	26.8443	26.2782	26.5921		26.1934	26.0555	26.002	26.2867
Q5VW32	BROX								25.8855
Q5VWJ9	SNX30					26.3065
Q5VWZ2	LYPLAL1						26.3607
Q5VYK3	ECPAS	24.5707	24.879	25.0003	25.1349
Q5XKP0	MICOS13					24.2828	23.7526	24.8506
Q643R3	LPCAT4					25.8209
Q66K14	TBC1D9B	28.6887	28.1867			28.2937	28.5189	28.5646	28.3748
Q66K74	MAP1S	25.8775				26.114	25.9374	26.6652
Q68DU8	KCTD16					26.5468
Q6DD88	ATL3	27.3519	26.9292	27.3075	26.8406	26.1038	26.3022		26.4559
Q6DN90	IQSEC1	26.6645	26.7238	26.6112	27.6274	30.8686	29.832	29.2514	29.5916
Q6FI81	CIAPIN1					27.0225
Q6H8Q1	ABLIM2					26.9773
Q6IAN0	DHRS7B					24.4914	23.6492	23.975	23.7863
Q6IBS0	TWF2		27.8448			27.0458	27.836		27.0609
Q6IPR1	ETFRF1				26.6051
Q6IQ22	RAB12					26.6316		26.4249
Q6KCM7	SLC25A25					27.2345
Q6NTF9	RHBDD2					27.1598
Q6NUK1	SLC25A24							24.5128
Q6NV74	CRACDL					26.7065
Q6NVY1	HIBCH	25.1575	25.1209	25.3421
Q6NXT6	TAPT1					25.0624
Q6NZI2	CAVIN1						24.4623
Q6P1M0	SLC27A4					26.2569	25.9311	26.3541	26.1439
Q6P1Q0	LETMD1					25.7591
Q6P2E9	EDC4						25.7884	25.6532
Q6P2Q9	PRPF8						26.0222	25.69
Q6P587	FAHD1	26.6224	26.6404	26.5487		27.5522	28.0769	27.9434	27.6649
Q6P995	FAM171B					28.1458
Q6PCE3	PGM2L1	25.8371				26.2505			27.6389
Q6PHR2	ULK3					24.7472
Q6PIU2	NCEH1					26.3056			27.2324
Q6PKG0	LARP1					27.6811	26.9287	26.8924	27.2397
Q6PML9	SLC30A9						26.3548
Q6U841	SLC4A10					28.416	27.5988	28.5872	27.1487
Q6UB35	MTHFD1L						24.7417
Q6UVY6	MOXD1	25.4257
Q6UW68	TMEM205					25.2808
Q6UWE0	LRSAM1					25.9839	25.8637	26.1519
Q6UWR7	ENPP6	33.5681	32.8176	33.3428	33.3173	31.0089	30.618	30.4169	32.3493
Q6UXD5	SEZ6L2					25.3433
Q6UXN9	WDR82					26.2247
Q6VY07	PACS1					28.7915	27.8646	28.5644	27.6773
Q6WCQ1	MPRIP					26.1526
Q6ZMG9	CERS6							22.4763
Q6ZMI0	PPP1R21					24.7567
Q6ZS30	NBEAL1			28.7716	28.7112
Q6ZSY5	PPP1R3F					25.6552
Q6ZV89	SH2D5					28.2655
Q6ZWB6	KCTD8					24.6708
Q70CQ3	USP30					24.5655
Q71U36	TUBA1A	33.6438	33.6902	34.1861	33.9881	32.9961	33.8443	32.8093	33.4958
Q71UI9	H2AZ2								28.478
Q76N89	HECW1					26.7807
Q76NI1	KNDC1					25.9701
Q7KZI7	MARK2					29.4755	27.7146
Q7L099	RUFY3	30.5315	30.385	30.2969	29.9407	31.6209	31.0072	30.5599	30.8324
Q7L0J3	SV2A					31.1578	30.203	29.8759	29.4229
Q7L1I2	SV2B					27.555
Q7L1Q6	BZW1	26.0152
Q7L2E3	DHX30						25.1396
Q7L576	CYFIP1	26.938	26.3668	27.1392	26.9313	26.3122	25.5462
Q7L5D6	GET4						27.1593
Q7L5Y9	MAEA					23.6262
Q7L775	EPM2AIP1						28.5898
Q7LDG7	RASGRP2					26.4673
Q7RTP0	NIPA1								26.4888
Q7Z2D5	PLPPR4					22.4347
Q7Z2K6	ERMP1								25.6579
Q7Z2K8	GPRIN1						24.4243
Q7Z2Z2	EFL1	27.9622							27.1545
Q7Z3B1	NEGR1			28.3838		29.0521			29.3606
Q7Z3C6	ATG9A					24.1689
Q7Z3F1	GPR155					22.5705
Q7Z3G6	PRICKLE2							25.1763
Q7Z3V4	UBE3B								25.835
Q7Z406	MYH14	30.1885	29.1293	29.6596	29.4919	28.795	30.0389	28.4659	29.7843
Q7Z460	CLASP1		27.0207	26.5681	27.2272	26.4316	27.786	26.9224	26.5571
Q7Z4N2	TRPM1							25.8174
Q7Z4S6	KIF21A	28.3259	26.7933	26.8034	29.2272	31.0375	29.5549	28.7023	27.5688
Q7Z4W1	DCXR								25.9619
Q7Z5Q1	CPEB2							25.4103
Q7Z699	SPRED1						24.5238
Q7Z6G8	ANKS1B					29.1263	28.4598	28.4309	28.2002
Q7Z6J6	FRMD5			24.8148
Q7Z6L0	PRRT2					27.184
Q7Z7A4	PXK					24.7423
Q7Z7K6	CENPV						27.7572
Q86SK9	SCD5					27.3026
Q86SX6	GLRX5							26.4642
Q86T65	DAAM2	28.9361	28.8528	29.1986	29.6022	28.6765	28.6304	27.6917	29.4506
Q86TP1	PRUNE1							24.5197
Q86TV6	TTC7B					24.7179	25.2749
Q86TX2	ACOT1					26.6726		26.6564
Q86UL8	MAGI2					24.4383
Q86UP2	KTN1	27.9579
Q86UR5	RIMS1					26.0424
Q86UU1	PHLDB1				26.1912
Q86UW7	CADPS2							26.2987
Q86UW8	HAPLN4					28.5822		28.9439	28.8784
Q86UX6	STK32C					30.3512	27.7088		28.0183
Q86V21	AACS							24.8546
Q86VP6	CAND1	29.9863	29.724	30.1535	28.7835	29.353	29.1647	28.2136	30.2404
Q86VW0	SESTD1	25.9892	25.8919	25.7138	25.3399	25.3157	25.2116	25.5817
Q86WA6	BPHL					27.3234	27.5439	27.3013
Q86XE0	SNX32					25.0943
Q86YM7	HOMER1					27.0158	26.4652	27.0755
Q86YR5	GPSM1					26.1391
Q8IU85	CAMK1D		28.274		28.0427	30.4001	29.1609	29.5659	29.273
Q8IUS5	EPHX4					27.4609
Q8IV01	SYT12					27.2523	27.0468	27.2866	27.1205
Q8IV20	LACC1							21.0546
Q8IV38	ANKMY2					28.6245
Q8IVF5	TIAM2					26.8848	27.2655	27.1657
Q8IVT5	KSR1					25.3387
Q8IWA5	SLC44A2	26.2404
Q8IWB9	TEX2					24.8036
Q8IWT6	LRRC8A							25.9836
Q8IX01	SUGP2							26.6413
Q8IXI1	RHOT2					25.846
Q8IXI2	RHOT1		26.7005	26.736		28.6658	28.0019	28.015	27.8862
Q8IXJ6	SIRT2	31.8586	31.2559	32.0906	30.338	29.0282	30.3921	29.4533	30.8844
Q8IXS8	HYCC2							25.5862
Q8IY17	PNPLA6					26.6834	26.6019	26.3256	26.8876
Q8IYB4	PEX5L	27.1112	27.8275	26.8346		29.1526	27.9523	27.9202	27.9418
Q8IYB5	SMAP1					28.1241	28.2949
Q8IYI6	EXOC8						25.8441
Q8IYJ1	CPNE9					23.2753	22.9009
Q8IYQ7	THNSL1					28.1173	27.4383		27.7197
Q8IYU2	HACE1						24.9427
Q8IZD9	DOCK3					27.4541	27.2661	26.9388	26.7358
Q8IZS8	CACNA2D3					25.4835
Q8N111	CEND1					28.8407
Q8N145	LGI3	28.5376	28.8902	28.2955	29.4591	28.2118	28.8335	29.5139	29.1095
Q8N1B4	VPS52							25.2721
Q8N1G4	LRRC47		28.2537			28.0233	27.5576	28.0421	27.7096
Q8N1I0	DOCK4				25.9395	25.7466	25.8281		25.9789
Q8N2F6	ARMC10					28.2991	27.9152	28.5747	28.2663
Q8N2K0	ABHD12					29.1152	29.1936
Q8N2U0	TMEM256					25.3442
Q8N335	GPD1L								26.4328
Q8N370	SLC43A2					25.3226
Q8N3E9	PLCD3	26.5396	26.6446		26.5433		25.9174	25.6643	26.2508
Q8N3P4	VPS8							24.153
Q8N414	PGBD5					27.8221
Q8N442	GUF1					25.4617
Q8N4B5	PRR18					24.8201
Q8N4C8	MINK1	28.1021	27.8808			28.3402	27.7233	27.9575	27.9515
Q8N4Q0	PTGR3					26.5048
Q8N568	DCLK2	26.1358	26.3112		26.9728	28.9896	28.8352	27.9525	27.6433
Q8N5H7	SH2D3C					23.4773
Q8N5J2	MINDY1	28.2385
Q8N5K1	CISD2					24.5045
Q8N5S9	CAMKK1					29.0468	30.0266	26.5792	28.3083
Q8N5V2	NGEF					28.822	27.9321	28.6419
Q8N608	DPP10					24.4958
Q8N6N2	TTC9B					26.0528
Q8N6T3	ARFGAP1					28.1594	27.7556	28.6011	27.5889
Q8N766	EMC1					26.2332
Q8N8Y2	ATP6V0D2						27.2505
Q8N987	NECAB1					25.9597
Q8N9F0	NAT8L					27.4666
Q8N9I9	DTX3						25.2361
Q8N9R8	SCAI					26.9892		26.7813
Q8NAN2	MIGA1					25.6422	25.3501	25.7445
Q8NB37	GATD1					25.2655
Q8NBQ5	HSD17B11					27.0182
Q8NBU5	ATAD1					27.558	27.3623	27.8797	27.4598
Q8NBX0	SCCPDH					26.4032	26.4017	26.5858
Q8NCB2	CAMKV					32.2203	31.3395	30.532	31.0804
Q8ND24	RNF214						24.6789
Q8ND30	PPFIBP2						26.0723
Q8NDA8	MROH1					26.941	27.898
Q8NDB2	BANK1								25.0221
Q8NE62	CHDH						27.6053
Q8NEY1	NAV1			24.4483
Q8NF91	SYNE1					27.7295	27.9199	28.228	27.3675
Q8NFP9	NBEA					27.3123	27.3129
Q8NFV4	ABHD11							25.6491
Q8NFW8	CMAS	28.0701	27.6951			27.7389	27.2408	28.1814	27.8162
Q8NFX7	STXBP6	28.8522
Q8NHH9	ATL2							25.7488
Q8NHP1	AKR7L	25.6951
Q8NHP6	MOSPD2	27.1533
Q8NI60	COQ8A						26.4553
Q8TB36	GDAP1	27.6538				28.6725	28.5927		28.2409
Q8TBP6	SLC25A40					25.5925
Q8TBX8	PIP4K2C	27.1026	26.7074	26.9954		29.0388	28.4507	28.1896	27.8458
Q8TC07	TBC1D15						25.6425
Q8TC12	RDH11				28.7511	28.75	28.7083
Q8TCG5	CPT1C					26.4836
Q8TCU6	PREX1								26.1169
Q8TD22	SFXN5					27.6742
Q8TDC3	BRSK1					30.355	27.0784		26.5816
Q8TDJ6	DMXL2					31.8653	30.2308	29.9471	29.7866
Q8TDW7	FAT3						28.3973
Q8TE73	DNAH5							27.8881
Q8TF44	C2CD4C					27.2215
Q8TF61	FBXO41					28.558	27.523	27.0924	27.6656
Q8WU68	U2AF1L4							26.0044
Q8WUD1	RAB2B					26.5288
Q8WUH2	TGFBRAP1						24.7916
Q8WUK0	PTPMT1						24.4352		25.1494
Q8WUM4	PDCD6IP	28.3042	27.7223	27.7272		26.9316	26.5514		27.2665
Q8WUY3	PRUNE2					26.1684	26.0334
Q8WUY8	NAT14						24.5248
Q8WV93	AFG1L							24.0034
Q8WVC6	DCAKD						26.6249
Q8WVJ2	NUDCD2	26.648	26.8254
Q8WVM8	SCFD1						25.6417
Q8WVV9	HNRNPLL						27.0318
Q8WW22	DNAJA4					27.1757
Q8WWI5	SLC44A1	28.6352	27.3361	28.5373	29.0418	27.7356	27.6824	27.5054	28.8634
Q8WXD9	CASKIN1					30.9376	29.0772	29.1234	28.5785
Q8WXF7	ATL1	29.488	29.0841	28.7396	28.9142	31.1909	30.6468	29.9719	30.1659
Q8WXI2	CNKSR2					28.8556	27.3591	27.7412	26.5148
Q8WY54	PPM1E						25.4941
Q8WYA0	IFT81					27.8307
Q8WZ42	TTN					27.6371			27.4551
Q8WZA2	RAPGEF4					26.6632	26.5309	26.7044	26.3467
Q92499	DDX1	28.792	28.5009	28.8092	29	28.5801	29.4518	28.3467	28.9118
Q92522	H1-10	27.0409
Q92526	CCT6B			27.8017
Q92529	SHC3					27.7596
Q92530	PSMF1						24.2858	24.6212
Q92556	ELMO1	27.6747	28.0539	28.2497	27.9724	27.0301	27.0009	27.1672	27.3729
Q92561	PHYHIP	27.9174	28.7059			29.8313	30.5892	30.5419	29.4404
Q92574	TSC1					26.5271
Q92581	SLC9A6					26.7703
Q92598	HSPH1	29.4351	28.0847	29.2955	27.4409	27.8349	27.8495	28.3619	28.6106
Q92599	SEPTIN8	33.0381	30.9471	32.2474	31.6686	32.025	31.8899	30.5915	32.0565
Q92604	LPGAT1							25.709
Q92614	MYO18A	29.7182	29.5601	29.3404	27.215	30.415	30.6479	29.8616	30.3074
Q92616	GCN1				25.2146	25.2207	24.9358		24.8716
Q92621	NUP205								25.2942
Q92736	RYR2					30.4	28.382	29.2578	27.668
Q92747	ARPC1A			28.3629		27.8008	27.6638	28.1499
Q92752	TNR	33.7591	33.4734	34.0686	33.6405	32.7559	32.2091	31.715	33.1863
Q92777	SYN2	27.1168	27.539			33.0457	32.5423	30.2929	32.1909
Q92841	DDX17						27.3208
Q92845	KIFAP3					26.5968	26.209	26.5449	26.0945
Q92871	PMM1					27.7828
Q92882	OSTF1		27.7127					26.9457
Q92930	RAB8B					26.9505
Q92932	PTPRN2					28.3327
Q92973	TNPO1	26.4572	26.0005				25.408
Q92974	ARHGEF2	26.7628		27.3934		30.1585	28.0412	28.4853	28.4413
Q93008	USP9X		25.9665			25.6884	26.4347	25.7717	25.8312
Q93034	CUL5								24.9638
Q93050	ATP6V0A1			26.0937		33.4645	31.9073	31.7997	31.8393
Q969G6	RFK					24.7568		25.0267
Q969L2	MAL2					29.3524	27.5946
Q969M1	TOMM40L					24.8726
Q969M3	YIPF5					25.4446
Q969N2	PIGT					26.6078
Q969P0	IGSF8	31.2951	30.4814	31.7583	29.7524	32.0163	31.2653	31.0622	31.3329
Q969Q0	RPL36AL					26.2512
Q969Q5	RAB24					26.7021
Q969S9	GFM2							25.6582
Q969V3	NCLN					26.4346
Q969Y2	GTPBP3							22.0741
Q969Z0	TBRG4					26.2065
Q96A23	CPNE4								26.5552
Q96A26	FAM162A					27.3474
Q96A65	EXOC4						26.0154	25.9362	26.1251
Q96AG3	SLC25A46					27.5101
Q96AQ6	PBXIP1	27.5752
Q96AX1	VPS33A					25.3216	25.1242		25.6179
Q96BW9	TAMM41					26.3334
Q96BY6	DOCK10			26.1726	26.5613				26.0542
Q96BY7	ATG2B					26.6573	25.9931	26.4482	26.287
Q96CN4	EVI5L					27.2435
Q96CS3	FAF2					27.9999	27.5142	27.1771	27.0793
Q96CV9	OPTN					27.9987	27.7717	27.6976
Q96CW1	AP2M1	27.5968	28.4867	28.9522		30.7291	30.5936	27.4179	29.3188
Q96CX2	KCTD12					26.1866
Q96D09	GPRASP2					24.49	23.4791	24.254	23.7897
Q96DA2	RAB39B					28.0219	27.5823
Q96DA6	DNAJC19							19.8724
Q96DZ5	CLIP3								24.7756
Q96E17	RAB3C					28.8616	28.007	28.2953	28.1616
Q96EE3	SEH1L					26.046
Q96EY1	DNAJA3					27.0784	26.882	27.3418	27.5177
Q96F07	CYFIP2	28.9568	28.2787	28.6287		29.8549	29.689	29.7807	29.4113
Q96FJ0	STAMBPL1							23.7936
Q96FN4	CPNE2	28.5537
Q96FW1	OTUB1	28.6693	29.4271	28.2772		28.9166	30.0025	28.7814	28.7583
Q96G28	CFAP36								23.9299
Q96G97	BSCL2					28.1599
Q96GD0	PDXP	26.9367				26.684	27.0095		27.5034
Q96GW7	BCAN	30.949	29.1026	31.0294	27.7985	30.2272	28.7615		30.6485
Q96HC4	PDLIM5		24.8142
Q96HU8	DIRAS2					29.8755	29.2369	29.1867
Q96I24	FUBP3					25.6985
Q96ID5	IGSF21					28.7159
Q96JB1	DNAH8					28.6194
Q96JB2	COG3							24.9652
Q96JB5	CDK5RAP3	25.5912
Q96JC1	VPS39					26.4954
Q96JE9	MAP6					28.7079	28.3358
Q96JG6	VPS50						26.7838	26.4608
Q96JH7	VCPIP1						27.4821
Q96JJ3	ELMO2						24.6443
Q96KP1	EXOC2		26.3772	26.5634
Q96KP4	CNDP2	28.857	29.5967	28.8948	28.1352	27.4414	28.274	27.6174	27.9743
Q96L34	MARK4					27.1767
Q96L92	SNX27	28.8669				29.231	28.444
Q96ME7	ZNF512					25.636
Q96MZ0	GDAP1L1					27.4997	28.0073
Q96N66	MBOAT7					28.1214			27.8585
Q96NW7						27.7451
Q96NX5	CAMK1G								23.7761
Q96P47	AGAP3					29.5253	27.918	27.8024	27.6344
Q96P50	ACAP3					25.4593
Q96P70	IPO9					25.9443	26.5658	26.1547
Q96PE5	OPALIN	27.1306				27.2405	27.4461		28.0173
Q96PK6	RBM14					28.0245
Q96PU5	NEDD4L					27.392	27.5297
Q96PV0	SYNGAP1					32.5612	30.823	30.398	30.0066
Q96PY5	FMNL2	31.3987	30.7723	31.2591	31.1345	28.6182	29.2223	28.223	29.8543
Q96QG7	MTMR9						26.9669
Q96QK1	VPS35	29.947	29.1524	28.8101	27.5565	29.7824	29.6976	28.4595	28.5185
Q96RF0	SNX18	26.4186	27.5098
Q96RL7	VPS13A					24.5025
Q96RP9	GFM1					25.0657
Q96RQ3	MCCC1	27.2046				27.0378	27.5557		26.8589
Q96RR4	CAMKK2		26.9738		27.4409	28.6769	28.0677	28.5653	27.9745
Q96RT1	ERBIN		24.6797
Q96S52	PIGS								23.3009
Q96S59	RANBP9								25.4942
Q96S97	MYADM	30.4604				31.1355	30.4956		29.9784
Q96SB3	PPP1R9B								27.2943
Q96T49	PPP1R16B							24.6854
Q96T76	MMS19	26.3702		26.383	26.7086	28.4693	26.7738	27.5654	27.2448
Q96TC7	RMDN3	25.7246	25.4812	25.521	25.9446	26.4382	25.7171	26.129	26.0739
Q99250	SCN2A					29.8245	29.0013	29.2513
Q99259	GAD1							25.8571
Q99426	TBCB						28.1561
Q99490	AGAP2					28.8037	26.8357	26.3582	27.691
Q99536	VAT1	29.1769		28.0579					27.3229
Q99569	PKP4							25.5283
Q99570	PIK3R4					26.4777
Q99623	PHB2	28.9678	28.7348		29.5751	29.782	29.6568	29.6028	30.0225
Q99653	CHP1	26.5862	27.3843			26.2421
Q99683	MAP3K5						26.1423		25.9419
Q99714	HSD17B10	27.8134				27.7572	27.2385	27.3843
Q99719	SEPTIN5		29.9779	26.5571		31.9706	31.3172	31.2296	31.3432
Q99747	NAPG	28.2888					26.3927		27.2495
Q99784	OLFM1					25.2403
Q99798	ACO2	31.9673	30.9543	30.8333	28.1059	33.7222	33.2778	31.9852	32.4704
Q99829	CPNE1		25.2633
Q99832	CCT7	29.0859	28.831	28.9177		27.9014	28.454	27.9209	28.2662
Q99878	H2AC14	34.0018	32.3564	33.4971	32.5896	31.2521	31.1895	32.3015	33.6679
Q99943	AGPAT1					26.5255
Q99946	PRRT1					25.7943
Q9BPU6	DPYSL5	29.3063	28.5435	29.9161			28.7358
Q9BPW8	NIPSNAP1					29.1837	29.043		29.1034
Q9BQ69	MACROD1					26.8971	26.9167	26.8608
Q9BQ70	TCF25							24.8689
Q9BRQ6	CHCHD6					28.5327
Q9BRS8	LARP6								26.2239
Q9BRX8	PRXL2A	26.8129				27.4744	26.9228	27.4498	26.9755
Q9BSF4	TIMM29					27.6354
Q9BSJ8	ESYT1	27.4408	26.8416	27.2096	27.5925	29.01	28.6296	28.4086	28.0374
Q9BST9	RTKN		26.8226
Q9BSU1	PHAF1						26.0132
Q9BT40	INPP5K								24.2574
Q9BTE1	DCTN5		24.8226
Q9BTE6	PTGES3L-AARSD1						27.8647
Q9BTV4	TMEM43					25.8771
Q9BTV5	FSD1						26.5578		26.5993
Q9BTW9	TBCD	27.6276			25.315	28.5559	29.0886	27.604	25.3897
Q9BUF5	TUBB6		32.2822	32.2406		31.8396			29.7993
Q9BUR5	APOO					27.3442	26.4822	26.7132	27.3747
Q9BV20	MRI1	26.9487
Q9BV23	ABHD6					26.0935
Q9BV35	SLC25A23								24.4992
Q9BVA1	TUBB2B	34.7404	34.8769	35.0485	34.7448	34.981	34.3946	34.2083	34.4642
Q9BWH6	RPAP1					23.9054
Q9BWM7	SFXN3	28.4075		26.8844		30.6993	29.9434	29.0334	30.1598
Q9BX66	SORBS1							26.8028
Q9BXF6	RAB11FIP5					27.7677	27.4101
Q9BXM9	FSD1L					27.3868	27.2387
Q9BXW6	OSBPL1A	26.554	26.9547	26.6521
Q9BYB0						30.7103	26.7418	27.577	26.3049
Q9BZ29	DOCK9						24.3829
Q9BZ71	PITPNM3					27.5696
Q9BZC7	ABCA2	26.6355		27.8435		26.4079			26.9588
Q9BZF1	OSBPL8							26.3355
Q9BZF3	OSBPL6					25.6549	25.7809	26.3361
Q9BZV1	UBXN6	26.8916	27.4622	27.5213	28.4114	29.45	28.6223	28.8346	28.6684
Q9C040	TRIM2	29.9507	30.6192	29.6977	28.2275	27.091	28.4934	28.6204	29.1087
Q9C0B9	ZCCHC2					25.8185
Q9C0D0	PHACTR1					29.7372	27.9892
Q9C0H5	ARHGAP39					25.3721
Q9C0H9	SRCIN1	29.0286	28.5968	28.0672	29.2122	31.8886	30.5532	29.213	30.6856
Q9GZM7	TINAGL1					28.2394	29.9712	28.7859	26.45
Q9GZQ8	MAP1LC3B	27.8336
Q9GZS3	SKIC8					24.1774	25.1534	24.9066	24.8583
Q9GZT4	SRR		26.6007			26.4748
Q9GZV7	HAPLN2	34.1306	34.2183	35.4688	34.4053	34.2691	33.8337	32.959	33.7187
Q9GZY8	MFF					29.3986	27.8593	28.4542	27.9575
Q9H0B6	KLC2					27.3847
Q9H0F7	ARL6					24.7382			24.5329
Q9H0Q0	CYRIA	27.4329				26.5841	27.9987	27.5417
Q9H0R4	HDHD2		26.0327	26.1491	26.5557
Q9H0U4	RAB1B	28.9883	28.5518	28.9053		29.1036	28.5524	28.3064	28.8289
Q9H115	NAPB		26.95			30.8551	31.112	29.4086	28.3892
Q9H1E5	TMX4					27.399	27.1422
Q9H1Z4	WDR13					28.2599	28.1545		27.8502
Q9H254	SPTBN4				26.3285	30.051	29.5808	29.0312	28.9415
Q9H270	VPS11					28.2852
Q9H2G2	SLK						26.7474
Q9H2H8	PPIL3						26.0832
Q9H2M9	RAB3GAP2				26.004	29.4519	27.7907	28.0908	28.0155
Q9H2X9	SLC12A5					31.9214	31.3774	31.9666	30.842
Q9H3S7	PTPN23							26.8916
Q9H3Z4	DNAJC5					28.2245
Q9H444	CHMP4B					25.6784
Q9H479	FN3K	28.2615				27.9845	27.9874		27.6978
Q9H492	MAP1LC3A	30.1812				28.7165	28.8649	29.518
Q9H4G0	EPB41L1	30.0975	30.1089	29.6063	28.6382	33.1367	32.9143	31.492	31.6756
Q9H4G4	GLIPR2						27.6929		27.8609
Q9H4M3	FBXO44					24.7441	24.7911	25.2972
Q9H6U6	BCAS3					27.5041	27.0402		27.5424
Q9H7D0	DOCK5	28.597	28.9449	28.9065	28.9198		27.7299		28.5084
Q9H7Z7	PTGES2							26.1193
Q9H845	ACAD9					27.3077	27.18		27.3449
Q9H8H3	TMT1A						27.814	27.9367	28.4263
Q9H936	SLC25A22	28.0006	26.6926	27.0957	28.2216	32.3139	31.5538	30.5425	30.9769
Q9H9A6	LRRC40							25.4211
Q9H9B4	SFXN1	27.9679				28.4293	28.2152	28.3262	29.0625
Q9H9C1	VIPAS39					28.8874
Q9H9H5	MAP6D1		27.8422
Q9H9P8	L2HGDH					26.4788
Q9H9S3	SEC61A2					23.5457
Q9H9T3	ELP3								23.9015
Q9HA65	TBC1D17					27.8294	27.8785
Q9HAD4	WDR41								24.765
Q9HAV0	GNB4		26.4386	27.3371		26.7068	26.7184	26.3852
Q9HAV4	XPO5		26.1358
Q9HB21	PLEKHA1					27.7843		28.1378
Q9HBF4	ZFYVE1							24.6472
Q9HCD6	TANC2					27.6204	26.496		26.768
Q9HCH3	CPNE5	28.5855	28.4737	29.2296		30.2507	28.2841	28.4446	29.2898
Q9HCM2	PLXNA4					28.8645	26.8891	26.3392	27.3009
Q9HCP0	CSNK1G1					25.6784
Q9HCP6	HHATL				25.1214		23.146	22.9464	23.5773
Q9HD26	GOPC					26.9821
Q9NNW7	TXNRD2					27.6565	27.6674	27.9977	27.7693
Q9NP72	RAB18	28.5718	27.78	27.9118		27.7037	27.4878		28.1251
Q9NP78	ABCB9	25.3563	26.035
Q9NP79	VTA1						26.9965
Q9NP80	PNPLA8					25.7886
Q9NPQ8	RIC8A				25.5718	25.7224	26.0564	25.8389
Q9NQ66	PLCB1	24.8154						25.5854	24.6873
Q9NQ86	TRIM36					26.3706
Q9NQC3	RTN4	30.3469	30.979	29.8061	28.9858	29.7416	30.8608	28.6326	29.3543
Q9NQR7	CCDC177					26.5082
Q9NQW6	ANLN	29.9157	29.5597	28.6872	29.74	28.8625	28.6895	27.932	29.0483
Q9NQX3	GPHN					28.377
Q9NR31	SAR1A	27.447				27.4418	27.4988	27.5985	27.2428
Q9NR46	SH3GLB2						27.6755	26.7094	26.9599
Q9NR50	EIF2B3					25.8671
Q9NRA0	SPHK2					25.3068
Q9NRC6	SPTBN5						27.5264
Q9NRD5	PICK1						26.3173
Q9NRG7	SDR39U1	26.2032	26.1272	25.7684	25.6382	27.2799	26.7432	27.3372	27.2407
Q9NRN7	AASDHPPT					25.6291	25.7971	26.0172
Q9NRW1	RAB6B	30.7387				31.1462	30.7746		31.1609
Q9NRW7	VPS45						25.6349	25.688
Q9NRX4	PHPT1	27.1974	28.2209	26.1732	25.6233	25.4427	27.1291	25.7418	25.7822
Q9NRY4	ARHGAP35					29.5329	27.3353	26.844	25.9205
Q9NRZ5	AGPAT4	28.0738	28.0397			27.6552
Q9NS69	TOMM22					26.6092	26.171
Q9NS86	LANCL2	28.1697				28.6063	27.4021		27.8772
Q9NSD9	FARSB	27.4037	27.6851	28.0739		30.2204	29.7302	29.2052	28.9649
Q9NSE4	IARS2					28.7992	29.3655	27.184	27.3502
Q9NSY0	NRBP2					27.4529
Q9NT62	ATG3		26.9295
Q9NTJ5	SACM1L		28.129			28.1633	28.0947	28.2747	28.0906
Q9NTK5	OLA1	28.5727	28.6603	28.8376		28.0558	27.5254		28.2912
Q9NUJ1	ABHD10			25.0421		25.2625			25.3595
Q9NUJ3	TCP11L1					24.2659
Q9NUQ2	AGPAT5					27.0884
Q9NUQ7	UFSP2	25.9982
Q9NUQ9	CYRIB								25.4615
Q9NV96	TMEM30A					30.7115
Q9NVA2	SEPTIN11	27.024		28.3009		31.2663	29.9826	29.8593	29.5773
Q9NVD7	PARVA	26.2341
Q9NVE7	PANK4		27.216			29.0123	27.4772	27.9158	26.2092
Q9NVH1	DNAJC11	26.7064	26.6284			29.8967	27.9859	28.7516	27.2457
Q9NVH6	TMLHE							25.3734
Q9NVI7	ATAD3A	26.8691			27.5073	28.1738	28.2082	28.0075	28.472
Q9NVJ2	ARL8B	28.9115	28.6722	28.5429	28.4834	29.3916	29.5265	29.5771	29.325
Q9NWS8	RMND1					25.3702	25.649	26.0791
Q9NWT6	HIF1AN						25.4812
Q9NX47	MARCHF5						26.47
Q9NX95	SYBU					23.442
Q9NXA8	SIRT5					27.3556	27.742
Q9NXD2	MTMR10	27.6966	27.3608	27.4127	27.6234				27.3533
Q9NY35	CLDND1								26.5508
Q9NY65	TUBA8	28.9653	29.7819	29.4971	29.8985	30.324	29.9966	30.3087	30.1539
Q9NYI0	PSD3					31.8054	31.1219	29.453	28.775
Q9NYS0	NKIRAS1					26.2692
Q9NZ01	TECR	28.2572	28.5641	28.5191		29.0112	28.1236	28.3611	29.215
Q9NZ32	ACTR10		26.6819
Q9NZ45	CISD1	29.0686				31.2747	28.9464		28.9391
Q9NZJ4	SACS					26.4103	26.0431	25.3238	26.2655
Q9NZJ7	MTCH1		27.1548			29.4605	28.1018	27.9737	27.9152
Q9NZJ9	NUDT4					28.0003	28.3088
Q9NZN3	EHD3	29.3951	29.623	29.7003	28.8956	31.6058	31.6486	30.5289	30.7182
Q9NZN4	EHD2					26.2958	26.246	26.5983	26.4289
Q9NZN5	ARHGEF12					26.9999
Q9NZQ3	NCKIPSD					29.0813	27.9029	28.6748	27.7361
Q9NZR1	TMOD2	25.1009	25.1829
Q9NZT2	OGFR					25.6127
Q9NZW5	PALS2						27.1033
Q9P035	HACD3	29.9714	29.3816	29.2175		29.7645	29.1606	29.5464	29.6787
Q9P0J0	NDUFA13	28.3055	28.4304		28.4959	30.3704	29.4123	29.4437	29.8744
Q9P0K1	ADAM22					27.2564		27.1841
Q9P0L0	VAPA						26.6566		27.5641
Q9P0L2	MARK1					28.6618
Q9P0M6	MACROH2A2	27.6425
Q9P121	NTM	27.9965		28.4587		27.9226			28.678
Q9P1Y5	CAMSAP3					25.5582
Q9P227	ARHGAP23				26.7262			24.4767
Q9P246	STIM2					24.9424
Q9P253	VPS18	26.9472				27.5813	27.7057	27.5995	27.6966
Q9P260	RELCH					26.3643	26.6958	26.5279
Q9P265	DIP2B				28.0326
Q9P2J5	LARS1					26.4145	27.2264	27.1231
Q9P2P5	HECW2					27.629
Q9P2R3	ANKFY1	28.6076	28.0464	28.2727		28.2949	28.8272	27.6036	27.4397
Q9P2R7	SUCLA2	29.9004		28.171		31.6995	31.6526	30.9816	29.3593
Q9P2U7	SLC17A7					31.5237	30.1184	28.21
Q9P2W9	STX18								24.2159
Q9UBB6	NCDN	28.4459	28.7025	28.1547	27.8495	28.2544	28.3109	28.559	28.1814
Q9UBC2	EPS15L1						26.7768
Q9UBI6	GNG12		26.7178
Q9UBM7	DHCR7				24.8474
Q9UBP0	SPAST					23.257
Q9UBQ0	VPS29					27.7281	27.481
Q9UBQ7	GRHPR					27.0568	26.9371
Q9UBT2	UBA2					25.5518
Q9UBV2	SEL1L					25.0106
Q9UBX3	SLC25A10					25.9041			26.196
Q9UDW1	UQCR10	27.7989				28.1492			29.0504
Q9UDY2	TJP2	30.3736				26.5431	27.8943		27.8723
Q9UEW8	STK39	28.8845	28.5052	28.8569	29.2231	29.325	29.0612	28.7209	28.7247
Q9UEY8	ADD3	28.5327	28.9973			27.3619	27.7603	27.1357	27.5506
Q9UF11	PLEKHB1	31.921	30.3317	30.2726		31.3656	30.9102		31.8951
Q9UFN0	NIPSNAP3A					25.3111
Q9UG56	PISD					26.7367
Q9UG63	ABCF2		26.4499
Q9UH03	SEPTIN3					31.1776	29.0463	28.8032	28.3009
Q9UH99	SUN2	27.201	26.2392	27.3704	27.8523	25.4434	26.0803		26.9555
Q9UHC6	CNTNAP2					26.1358
Q9UHD1	CHORDC1					24.6781
Q9UHD2	TBK1					27.6442	27.1805	27.3276	27.5191
Q9UHD8	SEPTIN9	29.2954	28.7335	28.9306	28.8865	29.3594	29.4216	28.4505	29.1775
Q9UHL0	DDX25					24.3894
Q9UHQ4	BCAP29					26.5929
Q9UHQ9	CYB5R1					29.452	28.7201		28.8257
Q9UHY1	NRBP1					26.185	27.3379	27.1096	26.1812
Q9UHY7	ENOPH1		27.0098
Q9UI09	NDUFA12		28.7481			29.8855	29.7522		30.0856
Q9UI10	EIF2B4					25.9178
Q9UI12	ATP6V1H	28.5171	28.7958	29.057	27.7473	29.4877	29.4352	28.9857	29.7811
Q9UI40	SLC24A2					26.7365
Q9UI47	CTNNA3	25.9758	26.0148	26.0367	26.2285				25.9352
Q9UIA9	XPO7	26.0358		26.0725
Q9UID3	VPS51					26.2962	27.0724	26.8341	26.0099
Q9UJF2	RASAL2					26.612	26.0318	26.3154
Q9UJS0	SLC25A13	27.9507		27.9673	28.3714			29.0109	28.7138
Q9UJU6	DBNL		25.1167
Q9UJW0	DCTN4		27.3339
Q9UK17	KCND3					25.7292		26.2638
Q9UK22	FBXO2	32.0408	30.1933	28.8771		28.891	31.084	28.9426	28.4517
Q9UKK3	PARP4			23.9088
Q9UKU0	ACSL6		26.7532	26.4217		30.4611	30.3275	29.3423	28.4363
Q9UKV3	ACIN1								23.5052
Q9UL15	BAG5		25.2582			24.4626	25.5333	25.2782
Q9UL25	RAB21	28.1793		27.9477		27.3939	27.6446		28.1327
Q9UL26	RAB22A					27.5324		27.4934
Q9UL54	TAOK2					25.0579
Q9ULC3	RAB23	27.729	27.2383	27.7186		27.3861	27.1217	27.5295	27.2281
Q9ULD0	OGDHL				26.6706	29.3811	29.8394	29.3826	29.1392
Q9ULE4	FAM184B								26.1052
Q9ULH7	MRTFB					27.697
Q9ULK0	GRID1							21.6189
Q9ULU8	CADPS	25.8642				29.5249	29.4396	27.7761	26.7516
Q9ULV4	CORO1C							26.7372
Q9UM00	TMCO1								24.79
Q9UM54	MYO6	27.971							27.6784
Q9UM82	SPATA2					26.3379
Q9UMF0	ICAM5					27.0334
Q9UMS4	PRPF19							26.8407
Q9UN36	NDRG2								26.2478
Q9UN37	VPS4A	28.4564	28.242		28.481	28.6456	27.9882	28.7209	28.5331
Q9UN86	G3BP2					28.1726
Q9UNA1	ARHGAP26					27.3825			27.59
Q9UNE7	STUB1						26.9776
Q9UNH7	SNX6	26.1445
Q9UNM6	PSMD13								25.2419
Q9UNW9	NOVA2						26.7161	27.4141
Q9UNZ2	NSFL1C						26.9195
Q9UP83	COG5							23.1526
Q9UPA5	BSN					32.7468	29.4342	28.2829	27.8178
Q9UPN3	MACF1		26.8677			28.3158	28.5857	28.1477	27.5883
Q9UPP2	IQSEC3					25.8934		26.5562
Q9UPQ0	LIMCH1					25.1803	26.4505	25.9593	25.9781
Q9UPR0	PLCL2								24.6237
Q9UPR5	SLC8A2	27.3231			27.5936	30.6685	29.4835	29.5769	29.2235
Q9UPT5	EXOC7					26.5709	26.2898
Q9UPV7	PHF24	25.9712				30.9738	31.1498	29.0577	27.5527
Q9UPW8	UNC13A					27.2114		27.1051
Q9UPX8	SHANK2					26.1653
Q9UPY8	MAPRE3	27.6676				27.3045	26.8961	26.6244
Q9UQ03	CORO2B	28.4175				28.4473	28.4052	28.3528
Q9UQ16	DNM3	30.2899	30.3994	30.1807	30.6653	32.4	31.8196	31.4306	31.3313
Q9UQ80	PA2G4	27.0011
Q9UQB3	CTNND2	27.6691		26.9055	27.729	31.3658	29.6539	28.8871	28.0763
Q9UQB8	BAIAP2					28.569	28.7824	28.5475
Q9UQD0	SCN8A							26.3776
Q9UQM7	CAMK2A	30.4468	31.7738	31.3162	32.1861	35.4462	34.1622	34.2338	33.6663
Q9Y217	MTMR6					26.4126		26.7881	26.4058
Q9Y224	RTRAF	27.3316
Q9Y262	EIF3L	25.2593
Q9Y263	PLAA							26.0032
Q9Y265	RUVBL1	27.6113
Q9Y276	BCS1L					26.4622
Q9Y277	VDAC3	31.2069	29.8868	30.2763		33.4431	32.5667	31.4733	32.4032
Q9Y281	CFL2	28.5023				27.4353	27.4893
Q9Y285	FARSA		26.7955	27.063	26.4469	28.8137	28.2016	28.8293	28.2749
Q9Y295	DRG1					22.4371
Q9Y2A7	NCKAP1	28.6275	28.4922	28.2672		28.8566	28.5452	29.105	29.2579
Q9Y2E4	DIP2C					25.2862	25.5199	25.7479
Q9Y2G0	EFR3B					27.6048	26.9302		27.6518
Q9Y2H5	PLEKHA6					27.0875
Q9Y2H9	MAST1					25.8883
Q9Y2I8	WDR37					30.7997	29.9954	28.7834	28.7099
Q9Y2J0	RPH3A					31.881	30.9862	27.4398	26.8391
Q9Y2J2	EPB41L3	32.8447	32.927	32.1017	31.1758	34.5794	34.6638	33.1469	33.4405
Q9Y2J8	PADI2	30.8359	30.5676	31.0118	30.9433	28.6816	29.234	28.9991	30.2731
Q9Y2K2	SIK3					26.6324	26.7089
Q9Y2K9	STXBP5L					28.4537	27.958
Q9Y2M2	SSUH2						26.7535
Q9Y2Q0	ATP8A1					29.3156	27.8474	28.65	28.4145
Q9Y2Q3	GSTK1					28.3017	27.2892
Q9Y2S2	CRYL1	27.9724		27.3781	27.4265				26.9352
Q9Y2W1	THRAP3						25.493
Q9Y2X3	NOP58					25.3495
Q9Y2X7	GIT1		27.7416		28.4558	30.1682	30.2129	28.3161	28.8815
Q9Y2Z4	YARS2					26.5156	26.1736	26.467
Q9Y2Z9	COQ6					27.4811
Q9Y305	ACOT9					28.566	27.675	28.0428	27.08
Q9Y342	PLLP	30.4976	30.7868			29.2495			30.4878
Q9Y3A5	SBDS	26.9172
Q9Y3D6	FIS1		25.2565	25.6379
Q9Y3F4	STRAP		27.8424
Q9Y3I0	RTCB	28.2297	27.8291			27.4994	28.255	27.5885	27.8761
Q9Y3P9	RABGAP1							25.2317
Q9Y3S1	WNK2					26.9527
Q9Y3Z3	SAMHD1			25.773
Q9Y450	HBS1L					26.1623
Q9Y490	TLN1	26.4244	27.0884	26.0856
Q9Y4D1	DAAM1					23.1754
Q9Y4D2	DAGLA					25.2996		24.9886
Q9Y4E6	WDR7	26.5806	26.658	25.2194		30.9197	29.9114	29.1895	29.6742
Q9Y4F1	FARP1	28.1487	28.1441	26.7661	27.6799	29.7274	29.2128	27.3729	27.9532
Q9Y4F5	CEP170B					30.1229	27.9639	26.3836	26.2302
Q9Y4G6	TLN2	28.4756	28.311	27.3057	26.1663	28.2773	29.4328	28.9903	27.0951
Q9Y4G8	RAPGEF2					28.0243	27.5948	27.0382	27.0797
Q9Y4H2	IRS2					25.9817
Q9Y4I1	MYO5A	29.2854	30.2693	29.5404	30.4116	33.1272	32.5856	31.7389	31.3252
Q9Y4J8	DTNA	27.2957	27.2842			27.5107	26.9829
Q9Y4L1	HYOU1	27.5023				27.8418	26.928	27.7218	27.4583
Q9Y4P3	TBL2					25.2207
Q9Y4W6	AFG3L2	26.4802		27.1499			27.2836	27.3619	27.4566
Q9Y512	SAMM50	28.2952				30.0339	28.0311	28.6399	29.4718
Q9Y566	SHANK1							25.1271
Q9Y570	PPME1	27.1816	28.104				27.6046	26.958	26.7708
Q9Y587	AP4S1							22.9855
Q9Y5G1	PCDHGB3					23.9795
Q9Y5K5	UCHL5					26.6449
Q9Y5L0	TNPO3	25.9145				26.6248	27.0346	26.9852
Q9Y5M8	SRPRB					26.3889
Q9Y5S1	TRPV2					28.0217
Q9Y5S2	CDC42BPB					29.5698	28.8717	28.7521	28.3751
Q9Y5X1	SNX9						25.9321	25.9117
Q9Y617	PSAT1	29.6968	28.3762			26.2097			26.8393
Q9Y639	NPTN					26.2884
Q9Y678	COPG1	26.72		26.2781	26.2194	25.9508	26.8265	26.5779	26.3218
Q9Y696	CLIC4	31.0947	29.3727	27.5761			27.1982	26.1108	27.3636
Q9Y697	NFS1						27.4294	27.5118
Q9Y6C9	MTCH2	29.1655	26.5972	27.6097	28.5695	32.3379	30.7115	29.5076	30.2992
Q9Y6D5	ARFGEF2					27.4501	26.6923	26.6756	26.3213
Q9Y6D6	ARFGEF1					24.1158	26.5405	24.3105
Q9Y6E0	STK24							25.6199
Q9Y6G9	DYNC1LI1	28.3142				27.6651	28.2371		28.7754
Q9Y6K8	AK5	27.4045	28.3129	28.2194	27.4015	31.3799	30.2886	30.412	30.4505
Q9Y6M9	NDUFB9					29.5514	28.7903		28.6167
Q9Y6R1	SLC4A4					26.7244	27.2551	27.5388	26.8145
Q9Y6R4	MAP3K4					24.7194
Q9Y6T7	DGKB					29.3992	28.2632	27.4126	27.3489
Q9Y6V0	PCLO					28.9889	27.3162	27.5748
