# Supplementary material for: Pathological extracellular matrix changes in decellularized normal appearing gray matter and subpial multiple sclerosis lesions
Source: iScience. 2026 Jun 6;29(6):116020. doi: 10.1016/j.isci.2026.116020 (PMC13264259; doi:10.1016/j.isci.2026.116020)
Supplement: Table S4. Proteins detected in dCtrl, dDemyelinating, and dDemyelinated cortex by LC-mass spectrometry [file mmc3.xlsx]

## Sheet: table S4
UniProt	gene name	dCtrl 1	dCtrl 2	dCtrl 3	dCtrl 4	dDemyelinating 1	dDemyelinating 2	dDemyelinating 3	dDemyelinating 4	dDemyelinated 1	dDemyelinated 2	dDemyelinated 3	dDemyelinated 4
A2A5R2	Arfgef2							41176000			54424000
A2A690	Tanc2							89439000			99201000
A2A699	Fam171a2							300740000
A2AAE1	Kiaa1109							21416000
A2AGT5	Ckap5							145950000		129750000	194400000
A2AJA9	Ajm1		279020000			43043000		130540000			158170000
A2ALS5	Rap1gap											154880000
A2AN08	Ubr4							42095000
A2APX8	Scn1a		153090000					63432000			74772000
A2AQ25	Skt							166080000
A2ASQ1	Agrn	73091000		119730000		134110000	370270000		424010000	293340000		81265000
A2ASZ8	Slc25a25					128740000	145430000	55670000	64717000	95134000
A2CG49	Kalrn							192920000			156870000
A6H5Z3	Exoc6b							41728000
B0F2B4	Nlgn4l							23074000
B0V2N1	Ptprs		158970000	201450000		200100000		298280000	135790000		101920000	132150000
B1AWN6	Scn2a	218150000	1629600000		563510000	671270000	211780000	1522200000	279060000	360730000	457490000	292300000	315210000
B1AY13	Usp24										95568000
B1AZP2	Dlgap4		185790000					81235000
B2RQC6	Cad							33361000
B2RSH2	Gnai1	1054800000	1155900000	677440000	1511000000	1324400000	696670000	1227400000	1120100000	1003300000	1264600000	1644100000	1711600000
B2RUJ5	Apba1											49970000
B2RY56	Rbm25							31573000
B9EJ86	Osbpl8							75255000
B9EJA2	Cttnbp2					54373000			76740000	66078000		116250000
B9EKR1	Ptprz1	1148000000	1586400000	228420000	243590000	339630000	888950000	355930000	1078000000	342870000		577300000	590810000
D3YVF0	Akap5	144770000				229720000		442820000	285110000	162350000		562340000
D3YXK2	Safb									25159000
D3YZI9	Pgbd5							30390000
D3YZU1	Shank1							127330000			55727000
D3Z7P3	Gls	353540000	819070000	415050000	774680000	99435000	369970000	1520000000	657210000	320840000	1960700000	414790000	1001200000
E9PUL5	Prrt2	563480000				339910000	649440000	251810000	675920000	727010000	343580000	247480000
E9Q3L2	Pi4ka	123130000	890070000		145910000	60332000		1671100000			367610000	118310000	32445000
E9Q401	Ryr2		1235900000		53369000	99146000		1518900000			944440000		202370000
E9Q4P1	Wdfy1							71578000
E9Q557	Dsp			6335100000
E9Q5C9	Nolc1								16151000
E9Q6P5	Ttc7b		139440000		88721000	120360000		470720000				72453000	33140000
E9Q7G0	Numa1							44620000
E9Q7X7	Nrxn2								368060000	118040000
E9Q8I9	Fry							47022000
F6SEU4	Syngap1	165120000	2047100000	168400000		409670000	118540000	2169900000	332940000	54767000	3256600000		169320000
F6ZDS4	Tpr			207190000					240580000
F8VPU2	Farp1		150490000			168650000		366350000			311200000	121790000
G3X9C2	Nccrp1	14158000
G3X9K3	Arfgef1										50219000
G5E829	Atp2b1	6112200000	10881000000	3720400000	8702000000	7861400000	4175400000	7632100000	4829900000	4821000000	7023700000	5895300000	5751400000
G5E8K5	Ank3	299150000	1257200000		717790000	222430000		821550000		104860000	665020000	486980000	515800000
O08529	Capn2							133620000			227610000
O08532	Cacna2d1			189650000			103530000	166130000	492870000	232380000	89056000	350050000
O08539	Bin1			525590000		366290000		351980000	911360000	521280000	156300000	1579100000	167700000
O08547	Sec22b							127640000
O08553	Dpysl2	6485600000	4606400000	10859000000	5370700000	7361400000	5312100000	7500900000	11794000000	13497000000	7354500000	30912000000	12122000000
O08579	Emd							22313000
O08585	Clta					243630000		396530000			342240000
O08586	Pten										103240000
O08599	Stxbp1	23292000000	40472000000	25982000000	33148000000	33303000000	16697000000	45371000000	20488000000	26183000000	21117000000	32753000000	33181000000
O08638	Myh11		90381000				140960000	332080000
O08688	Capn5	180070000		95954000			259460000	111410000	207400000	127970000
O08709	Prdx6							95632000				123570000	188430000
O08749	Dld	284070000		195050000		517740000	565790000	346570000	513830000	462610000	333220000	364320000
O08756	Hsd17b10		306610000		265670000			273770000			367610000
O08788	Dctn1	133110000	227510000	441690000	161370000			790660000	187450000	254310000	270790000	248460000	467450000
O08810	Eftud2											65431000
O08914	Faah							70708000			104700000
O08917	Flot1	499660000				444700000	654910000	826880000	1308100000	711520000	261480000	251290000
O08989	Mras							81505000				70050000
O09111	Ndufb11						3189600000	1519100000	2642200000	2270600000
O09167	Rpl21		259930000
O35083	Agpat1		30807000					28339000
O35098	Dpysl4							170380000	133160000	172560000	109240000	327110000
O35129	Phb2	1687500000	1321000000	2279300000	1434700000	1436500000	13131000000	2583300000	6703200000	3555200000	3404500000	1038500000	1701400000
O35136	Ncam2	299670000	200430000	401180000		205620000	246920000	340840000	463700000	235000000	146060000	382740000	277360000
O35239	Ptpn9							90000000			97972000
O35295	Purb						95664000	117020000	203840000	182540000	134980000	326510000
O35326	Srsf5			293460000		189380000			446520000	246150000		330080000
O35381	Anp32a											38600000
O35382	Exoc4							122450000			156010000
O35387	Hax1				2798500
O35405	Pld3								122850000			185470000
O35465	Fkbp8										81944000
O35474	Edil3	447000000					268960000		394320000	311300000
O35526	Stx1a	10931000000	4311800000	6576700000	4478900000	6628700000	13073000000	4507400000	13640000000	8980700000	2511800000	12154000000	4942800000
O35633	Slc32a1	439380000	408480000	867740000		421830000	3122900000	662760000	3708100000	1858000000	700810000	1027500000	160230000
O35643	Ap1b1		176320000					216580000			131620000	237420000
O35658	C1qbp	92106000							90562000
O35678	Mgll							135440000			200280000
O35682	Myadm	904740000	303750000	642820000	540990000	701320000	923250000	286430000	908950000	795830000	404390000	514490000	419240000
O35683	Ndufa1		50442000
O35691	Pnn								60702000
O35737	Hnrnph1							147380000	113730000			364370000
O35857	Timm44							30611000
O35874	Slc1a4		354450000			233050000		261090000		139190000		175160000
O35927	Ctnnd2		314700000					315210000			271790000
O35954	Pitpnm1							95601000			134120000
O54734	Ddost							41434000
O54774	Ap3d1							490250000			365410000	111930000
O54781	Srpk2											164810000
O54829	Rgs7		178000000			293170000		242920000	222550000	212900000	315270000	344840000
O54833	Csnk2a2							36881000
O54865	Gucy1b1							189390000			314740000	100330000
O54946	Dnajb6		161510000	105890000				129350000			240860000
O54950	Prkag1							37087000
O54962	Banf1								65375000
O54984	Get3							41221000
O54991	Cntnap1	5983000000	2138400000	2378800000	2809400000	537650000	4392300000	1330900000	3071200000	3306700000	342070000	1364100000	2482900000
O55017	Cacna1b							31550000
O55022	Pgrmc1	195030000							382460000	265710000
O55091	Impact							57731000
O55100	Syngr1	897810000	635210000		529580000	850280000	742270000	890580000	1420700000	963700000	1045700000	1442600000	798800000
O55106	Strn							118140000
O55125	Nipsnap1		527340000	1177600000	666610000		740020000	556750000	1957500000	1064700000		1180700000	685830000
O55126	Nipsnap2	314920000		1535800000	263400000	247850000	570810000	277460000	2700400000	717060000		1212100000	505400000
O55128	Sap18			119790000
O55131	Septin7	2549400000	2297900000	3534800000	3138300000	3608600000	1451000000	2783000000	2294900000	2571800000	1902600000	5683000000	3439900000
O55142	Rpl35a		467150000	567760000		369940000	428780000	485600000	371930000	361380000
O55143	Atp2a2	4595800000	9938500000	1041700000	6603300000	7071600000	2737400000	9052900000	3017100000	3701900000	10457000000	3129200000	5594300000
O55234	Psmb5			149140000					163780000			180860000
O70133	Dhx9			211870000				114880000				319230000
O70161	Pip5k1c							285180000			200520000	264620000
O70228	Atp9a							101430000
O70251	Eef1b											25511000
O70310	Nmt1											60572000
O70311	Nmt2							23076000
O70318	Epb41l2		385220000					513680000	235520000		669890000	533550000
O70325	Gpx4											75889000
O70433	Fhl2							58291000
O70439	Stx7	289750000		351600000		210450000	150620000	113340000	514540000	302100000		362030000
O70443	Gnaz	631000000	2043100000	118160000	1289600000	857360000	302420000	1805200000	430980000	745790000	1067500000	571670000	864210000
O70456	Sfn			309670000
O70480	Vamp4								87476000
O70492	Snx3										62323000
O70503	Hsd17b12		393160000					325180000			390470000
O70589	Cask							139300000	203970000		103500000	231990000
O88342	Wdr1		210430000			220910000		761330000	165140000	409530000	383000000	1636100000	570110000
O88343	Slc4a4	666130000	2339400000	419070000	1002700000	1100200000	1108000000	1853200000	724870000	852840000	462060000	1037700000	986900000
O88384	Vti1b					218510000
O88441	Mtx2						152850000	66559000	115490000
O88444	Adcy1		108020000					93992000			83443000
O88448	Klc2							140590000			196410000
O88485	Dync1i1			13276000
O88507	Cntfr			43022000
O88532	Zfr											52190000
O88544	Cops4											83042000
O88569	Hnrnpa2b1	572990000	353810000	874230000		710560000	718070000	647910000	788200000	1075800000	812990000	1453000000	840090000
O88704	Hcn1							27115000
O88712	Ctbp1		157500000		58153000			883780000			712840000	333180000	451660000
O88737	Bsn	641250000	2376400000	807690000		292170000	536030000	1909700000	3081700000	369670000	1353200000	1024600000
O88741	Gdap1	233130000	454830000			476670000	266260000	382660000	257510000	219280000	360400000	286340000	291460000
O88844	Idh1							57661000		75142000
O88935	Syn1	8187300000	9572600000	6627900000	9141400000	10185000000	8593900000	14271000000	9438400000	8190700000	11783000000	15695000000	10363000000
O88952	Lin7c								32526000
O88983	Stx8											23419000
O88998	Olfm1			760670000			538240000		895390000
O89053	Coro1a	223520000	160470000	146490000		258440000		385330000	217070000		183470000	1331900000	300400000
O89112	Lancl1							146350000	268800000
P00158	Mt-Cyb				103320000
P00397	Mtco1	341600000	551630000	555140000			1833600000	726430000	3035600000	1676500000	650400000	172970000	743390000
P00405	Mtco2	3600600000	7525100000	5445900000	5559800000	2593700000	17452000000	9140700000	15654000000	10820000000	7017600000	1646400000	4198500000
P00416	mt-Co3	376660000	1134500000		734020000	1194800000	1623000000	1380000000	1880500000	1349100000	2065900000	460540000	707430000
P00920	Ca2									357350000		152980000	245000000
P01831	Thy1	7225700000	2419900000	8501500000	3247200000	8091200000	6739200000	6477700000	9407500000	5179300000	5216900000	11698000000	8036400000
P01942	Hba	1104300000				840700000	1038000000	190110000		1027800000		1031000000
P02088	Hbb-b1	1656500000		627590000			710390000	283900000	520080000	1266100000	731270000	1622800000
P84244	H3-3a	17957000000	7513900000	29962000000	12597000000	17420000000	11719000000	11205000000	33409000000	40420000000	5621600000	18643000000	18172000000
P02463	Col4a1							141700000			498030000
P02468	Lamc1	626050000		856070000	190320000	364070000	1276700000	147510000	1647900000	547460000	89411000	227700000
P03888	Mtnd1							179200000			230940000
P03899	Mtnd3				101960000
P03911	Mtnd4	128370000	197600000			165140000	652460000	236460000	495030000	283950000	460310000		90555000
P03921	Mtnd5		527850000				977460000	447950000	828530000	616930000	577880000		318150000
P03930	Mtatp8	417280000		239190000			978760000	288400000	812800000		503620000	343550000
P03995	Gfap	1348900000	640840000	460780000	1557900000	1665300000	1176400000	1185600000	1278000000	1589000000	1206400000	193100000	910130000
P04370	Mbp	13949000000	4444900000	7541500000	9456300000	6583900000	11670000000	1598000000	8547700000	16124000000	1095800000	7369000000	12692000000
P04627	Araf							85471000	67502000		78981000	104360000
P04925	Prnp			259970000					127220000			111780000
P05063	Aldoc	706440000		196540000		236280000		74559000	399320000	623830000		703680000	509690000
P05064	Aldoa	14997000000	832290000	6224100000	3603200000	6428400000	6251100000	1973600000	9126800000	8892900000	1028500000	11290000000	3533900000
P05132	Prkaca							84454000				105140000
P05201	Got1	126810000										514680000
P05202	Got2	4593800000	3002400000	2514600000	2624100000	6155500000	3413400000	3974900000	3193800000	3562400000	4363700000	7872000000	3422000000
P05213	Tuba1b	3272000000	10513000000	2531300000	9227900000	3104800000	1452100000	7661200000	2457100000	2828100000	13520000000	4446700000	7041600000
P05480	Src							158750000				86613000
P06151	Ldha	736430000	680280000		804070000	774050000		1644100000	718780000	639350000	1156300000	3181100000	1333600000
P06745	Gpi	737860000	483200000		502730000	1022500000	917750000	758160000	508200000	835030000	368630000	1106400000	1008800000
P06801	Me1											102170000
P06837	Gap43					562700000		97067000	294430000	211060000		277820000
P07356	Anxa2			293120000		87397000	142950000
P07724	Alb						639390000			696960000
P07901	Hsp90aa1	925540000	1522800000	1253200000	978750000	1025100000	277130000	2424600000	987270000	1409200000	1336400000	3343800000	2269100000
P08003	Pdia4			10213000
P08113	Hsp90b1			141760000				181460000	90406000	172510000	214660000	252850000	134640000
P08122	Col4a2										309200000
P08226	Apoe	281240000		629660000		197030000	165990000	138060000	841700000	457990000	287170000	750560000	306790000
P08249	Mdh2	2593500000	565430000	124910000		1800800000	1024300000	649090000	809510000	2557000000	652300000	606660000	675810000
P08414	Camk4							88272000			138120000
P08551	Nefl	12793000000	13259000000	9677800000	19403000000	10610000000	10296000000	3270200000	6746700000	11882000000	7473900000	3375700000	16801000000
P08553	Nefm	26258000000	26971000000	18567000000	37139000000	20096000000	26460000000	7278800000	13963000000	25416000000	11456000000	7320800000	32960000000
P08752	Gnai2	1507900000	1312300000	486120000	1980600000	1773800000	811500000	2261800000	1098400000	1173400000	2009700000	1948900000	1973400000
P09405	Ncl	219070000		1202200000				77954000	53197000	218070000		531610000
P09411	Pgk1	661960000	230330000			517060000	422610000	289250000	305720000	1257700000			775570000
P09671	Sod2	662270000	569620000		552930000	801880000	520060000	682150000	458930000	564160000	238990000	741710000	521170000
P09925	Surf1							33810000
P0C0A3	Chmp6								122240000
Q3THW5	H2az2	11381000000	2900700000	23809000000	5692900000	7574300000	5862600000	4828700000	18269000000	15755000000	2695900000	15135000000	7864700000
P0DN34	Ndufb1		263660000				1044700000	275610000	930230000	840590000	643110000
P0DP28	Calm3						586900000		458530000
P0DP60	Lynx1						147340000		249050000	158450000		139060000
P10126	Eef1a1	1034100000	2585700000	1101700000	2133500000	1477300000	1014600000	3704000000	1084900000	1464300000	2814100000	1836200000	2148000000
P10493	Nid1						251690000
P10630	Eif4a2	143730000	158860000				119610000	397380000	172930000	221590000	483120000	612140000	446770000
P10637	Mapt	380420000		168830000		236100000	193250000	127120000	646630000	419350000	58862000	4811200000
P10649	Gstm1			215840000		229680000	209190000	195420000	220580000	420750000	289370000	702580000
P10852	Slc3a2	751790000	727430000	402830000	620330000	892680000	4494200000	1187000000	1976000000	1383100000	1355700000	1505800000	610140000
Q8CGP2	Hist1h2bp	18519000000	4975300000	22923000000	8594300000	7065900000	16366000000	7398700000	27911000000	18156000000	3680400000	16440000000	13185000000
P10922	H1-0	715200000		3234700000			1276900000	663450000	3074100000	2908500000	284930000	1048600000	1434300000
P11031	Sub1								240180000			156620000
P11087	Col1a1	39306000
P11499	Hsp90ab1	3856500000	3223200000	4795900000	3731100000	3980700000	2665100000	5353600000	3277100000	4262800000	3904400000	9065000000	5829500000
P11627	L1cam	193390000	138200000			127990000		190280000	149910000	151100000		136470000	209530000
P11798	Camk2a	8223300000	26989000000	2403800000	13375000000	10992000000	5527500000	27520000000	3523800000	3250900000	37698000000	5972400000	7734000000
P11881	Itpr1		2094000000			347370000		1354800000	92414000		1258900000
P11983	Tcp1		235950000			271330000		634240000	203090000	190670000	499390000	438560000	387440000
P12023	App			385750000			194690000	86005000	341370000	296640000		342650000
P12367	Prkar2a							109760000				130250000
P12382	Pfkl	238010000	848840000	234340000	614440000	401310000		1110100000	198390000	195660000	870820000	436060000	632240000
P12657	Chrm1		87912000
P12658	Calb1							4550000
P12787	Cox5a						4576700000	575350000	5472200000	3782300000	2484500000
P12815	Pdcd6							48293000			73326000
P12849	Prkar1b										86374000
P12960	Cntn1	15975000000	3912900000	15521000000	6972300000	12023000000	12966000000	3552300000	13365000000	12421000000	2614100000	8263200000	7696500000
P12970	Rpl7a		314540000		246360000	293600000		561320000		211320000	451780000	286550000	437300000
P13020	Gsn								85968000	120630000		129380000
P13595	Ncam1	5285800000	2304000000	6520200000	3652900000	3235600000	3915200000	3412900000	7381700000	4814800000	2150700000	5484400000	5128300000
P13707	Gpd1		127650000					170990000	172470000		271160000	367150000
P14094	Atp1b1	15073000000	17872000000	14356000000	17670000000	26108000000	27051000000	19563000000	23295000000	18843000000	19617000000	17840000000	18831000000
P14106	C1qb	787630000		293060000	339960000		292590000	387520000	1606700000			569970000
P14115	Rpl27a		516080000			355630000		443960000		178880000	648010000	172320000	420830000
P14131	Rps16		402420000		431810000			483780000		692770000	686080000	516430000	518140000
P14148	Rpl7		797210000			353510000	211210000	1132900000	215810000	255100000	876330000	470990000	777400000
P14152	Mdh1	1253600000	246440000	623020000	379470000	888300000	721070000	364120000	735330000	1164700000		3192000000	878120000
P14206	Rpsa			323540000		127590000			230260000	173860000	95783000	288220000
P14211	Calr		183120000	234910000				346800000	264910000			541080000	339720000
P14231	Atp1b2	1383000000	629940000	615400000	1238200000	1406800000	1618300000	700410000	963940000	1087800000	1038100000	763220000
P14733	Lmnb1	652980000		3318700000		1487500000	1189100000	412150000	2222200000	2609900000	122000000	1558500000	259930000
P14824	Anxa6		266270000					112390000	95430000	151040000			163040000
P14869	Rplp0	260300000	531890000	410050000	382580000	467140000	240170000	353630000	517230000	420470000	179720000	288040000	417870000
P14873	Map1b	5748800000	1780400000	2701900000	2892900000	2664800000	1129400000	2031500000	3638500000	2190700000	1119600000	2073200000	1605000000
P15105	Glul	6204700000	7254900000	12464000000	4931200000	12124000000	8282600000	9167200000	13271000000	12844000000	14189000000	12906000000	7334900000
P15116	Cdh2		243150000			196800000			307790000			183550000
P15209	Ntrk2							117480000
P15508	Sptb							49157000
P15532	Nme1						334060000
P15864	H1-2	1791500000	433210000	19953000000	842670000	5295800000	6007400000	2474700000	23664000000	19216000000	1136600000	9910500000	5125400000
P16054	Prkce							441970000			160510000	52403000
P16125	Ldhb	2734400000	2011900000	1230300000	2869400000	2043300000	1720800000	3478600000	1879900000	3437200000	3235600000	10115000000	4815100000
P16330	Cnp	45381000000	33058000000	53557000000	49456000000	29472000000	29320000000	7745800000	41152000000	58382000000	16888000000	31030000000	57532000000
P16388	Kcna1	270710000	1001900000		495490000	477150000		436300000	240000000			327070000	580490000
P16460	Ass1										168130000
P16546	Sptan1	19993000000	17295000000	29083000000	21991000000	32121000000	16935000000	31262000000	18969000000	26887000000	15038000000	31740000000	20269000000
P16858	Gapdh	13634000000	20756000000	8079600000	16719000000	10706000000	10231000000	27155000000	11593000000	10285000000	19447000000	15754000000	20261000000
P17095	Hmga1			143620000
P17156	Hspa2							72664000
P17182	Eno1	1219800000	746170000	1606400000		2167100000	1191000000	1244800000	1706200000	6261800000	827960000	2916900000	3031300000
P17183	Eno2					53190000			91199000	237500000	75851000	57027000
P17426	Ap2a1	1055500000	2235700000	217260000	1611700000	1516800000	123430000	2697600000	1297400000	1018300000	1715900000	4123400000	2482900000
P17427	Ap2a2	178220000	341550000		155600000	249700000	115010000	1232500000	352840000	284780000	132470000	1400400000	975650000
P17710	Hk1	16904000000	27042000000	14127000000	22010000000	27575000000	18421000000	24358000000	13028000000	16778000000	13328000000	19634000000	20115000000
P17742	Ppia	424380000	114300000		204170000	344170000	238620000	120140000	148280000	248730000	140930000	120650000	207020000
P17751	Tpi1	579250000	383140000	245750000		386440000	588430000	538740000	579540000	599830000	341540000		700380000
P17809	Slc2a1		166340000		223950000
Q61696	Hspa1a							33241000			55137000
P18052	Ptpra							119990000			111730000
P18572	Bsg	314070000
P18760	Cfl1	1942300000	1461000000	339350000	1452200000	1929400000	3024700000	2297300000	1488100000	1813300000	2005700000	6238500000	1672300000
P18872	Gnao1	17562000000	21891000000	9861100000	23382000000	30366000000	13576000000	28906000000	15035000000	16736000000	27640000000	23416000000	23907000000
P19096	Fasn	83185000	310220000		75566000	162480000		1971700000	156780000		1679900000	1433300000	405130000
P19137	Lama1						211240000		1097400000	114760000
P19246	Nefh	3545000000	3137100000	3120600000	3739500000	2575900000	1435400000	745810000	1954700000	3026700000	1624000000	1070200000	4565800000
P19253	Rpl13a		354340000			225450000		392080000		224050000	327640000	221160000	200090000
P19536	Cox5b	422130000					4033200000		3238700000	2332000000
P19783	Cox4i1	4676600000		7733400000	1458200000	2162900000	22223000000	1819200000	22668000000	15455000000	7060600000	1097400000	2122400000
P20029	Hspa5	176400000		43280000			219070000	87529000	95197000	268380000		147470000
P20060	Hexb								346400000			339760000
P20108	Prdx3							93726000	146310000			170220000
P20152	Vim	214160000	168990000	483540000		370350000	391010000	433440000	351710000	291450000	392760000	163340000
P20357	Map2	6476900000	4860200000	2839800000	3244200000	4837600000	3161200000	10261000000	5485100000	3182000000	6113900000	7514700000	2937700000
P20444	Prkca		276000000					171890000
P20917	Mag	3534200000	1213100000	2937900000	1965500000	1288400000	1578900000		2832300000	2642800000	133200000	1125200000	3031200000
P21107	Tpm3			383480000
P21278	Gna11		66433000		53477000	73563000		94793000	52579000	51916000	88741000	154600000	49936000
P21279	Gnaq	202060000	131320000		143380000	302890000		401250000		278060000	341510000	744800000	445630000
P21447	Abcb1a						158280000	49002000
P21619	Lmnb2	605270000		1663000000		905900000	632480000	373030000	1145100000	1553700000		678640000
P22315	Fech							213540000
P22723	Gabrg2		536130000		111490000			198940000			142540000		52068000
P22892	Ap1g1							125080000
P23116	Eif3a							84284000
P23242	Gja1		230120000		204260000			306260000			372830000		164470000
P23818	Gria1						235830000	159490000	208250000	186650000
P23819	Gria2	178010000	608530000		168550000	494340000	558360000	509040000	637670000	432020000	781300000
P23927	Cryab									191470000	309390000	123860000	194430000
P24270	Cat											94326000
P25444	Rps2		415160000					419800000	199680000	231610000	464660000	275130000	414360000
P26040	Ezr							106470000
P26049	Gabra3							34541000
P26231	Ctnna1										86530000
P26443	Glud1	1648200000	2188900000	1447600000	2238200000	2268700000	970640000	2929100000	1035400000	1659400000	1500400000	3018500000	2609000000
P26645	Marcks	149820000				331210000	283540000	110920000	399720000	376650000		366090000
P27546	Map4	257150000	138780000				119330000	239610000	207490000	145130000	217300000	395310000
P27601	Gna13		275250000					341960000			151270000
P27659	Rpl3		341550000			252220000		387640000		190680000	163260000	222680000
P27773	Pdia3	270670000					225510000	227500000	318710000	543800000		436520000
P28474	Adh5							31819000
P28652	Camk2b	5991500000	20585000000	1232500000	10512000000	7682100000	3743500000	20824000000	2842800000	3117700000	28544000000	3851300000	6395600000
P28656	Nap1l1		338500000					204000000			183070000	384340000	1115200000
P28660	Nckap1	138780000	992740000		282290000	930390000		1533200000	200410000	179490000	484180000	764200000	851570000
P28661	Septin4							110040000				203760000
P28663	Napb	235670000	202310000	842330000	523530000	550040000	664030000	1472800000	936190000	845860000	1465600000	1642900000	567770000
P28738	Kif5c	213070000		339000000				511970000	363800000	228500000	390810000	469600000
P28740	Kif2a							370450000			455340000
P28867	Prkcd												200250000
P29341	Pabpc1							76962000		135410000		201790000
P29387	Gnb4							58593000			51901000
P29416	Hexa											79616000
P30275	Ckmt1	8516100000	4195800000	21703000000	3686400000	6312500000	10664000000	4285500000	16665000000	12173000000	2441800000	13370000000	6725200000
P30416	Fkbp4							10856000
P31324	Prkar2b		190560000			366020000		885240000	133290000	138500000	229820000	616790000
P31648	Slc6a1		675830000		785410000	1108600000	2579100000	925460000	1683800000	1422000000	887080000	778120000
P31650	Slc6a11		339130000				557180000	503510000			580280000	686610000
P31750	Akt1										30942000
P31938	Map2k1		144530000		218770000			1026600000		126950000	784850000	342710000	185790000
P32037	Slc2a3	508950000	465650000			780200000	1815400000	355020000	484910000	362120000		527320000
P32067	Ssb								69236000			92166000
P32883	Kras	396310000	496860000		343350000	401760000		506860000	283600000	313020000	396260000	332010000	469200000
P34884	Mif							77982000			169790000
P35276	Rab3d				468300000
P35278	Rab5c							109420000
P35282	Rab21		456920000		304210000	150110000		368490000			301410000		237780000
P35283	Rab12							114820000
P35288	Rab23							71315000
P35292	Rab17										93007000
P35293	Rab18		238890000	224130000		209110000		288530000	158090000	184570000	318920000	261540000	180700000
P35438	Grin1		216380000					297390000			533140000
P35486	Pdha1	648960000	685540000	1880100000	915950000	1207500000	1524700000	1464300000	1919500000	1513500000	1117200000	2022300000	1464100000
P35564	Canx	959200000	1233500000	1007200000	1093500000	1472600000	1116800000	1670100000	1794400000	1414700000	813830000	1312800000	1262000000
P35585	Ap1m1							51855000
P35700	Prdx1	280630000		608560000			336410000	199000000	402100000	396060000	437360000
P35762	Cd81	1489600000		289870000			813630000	67080000	707660000	496970000	173430000		316490000
P35802	Gpm6a	8702600000	2808600000	4812100000	3789100000	4765500000	19648000000	5210000000	14135000000	8316900000	4542700000	17648000000	4792400000
P35803	Gpm6b	293390000	308120000	349130000		402870000	730960000	522860000	580600000	387140000	647430000	677320000	394240000
P35979	Rpl12	284950000		1541700000	178300000	361040000	259500000	157510000	586200000	695820000	182210000	275980000
P35980	Rpl18	273340000	688830000	160910000	394660000	331340000	254000000	874700000	215740000	279860000	993980000	473930000	492640000
P36916	Gnl1							114840000			174690000
P37040	Por							81969000	84120000
P38647	Hspa9						248240000	176490000		224750000	176310000	95138000
P39053	Dnm1	8762300000	14185000000	6729200000	15038000000	11315000000	4770600000	20445000000	7619600000	7951400000	18198000000	10954000000	13418000000
P39447	Tjp1							61594000
P40124	Cap1		175540000	150790000		170740000	74504000	281570000	212270000	243710000	256070000	1057100000
P40142	Tkt	1949700000	2196600000	1708500000	2580300000	1684500000	1238100000	1542100000	1438600000	2262000000	1198500000	2142800000	2326400000
P40630	Tfam											268520000
P41216	Acsl1		268310000					144950000			175680000
P42208	Septin2							94408000				142870000
P42669	Pura	211310000		604380000		144660000	146580000	232130000	266560000	199340000	364590000	400400000	375710000
P42859	Htt							110430000
P42932	Cct8							103180000			135330000
P43006	Slc1a2	17398000000	35735000000	9942000000	22388000000	21241000000	14992000000	24878000000	12456000000	13332000000	28721000000	21329000000	15168000000
P43024	Cox6a1					118470000	712410000	187060000	710730000	257460000	464260000	198130000
P43274	H1-4	1686700000		8680500000	701830000		1355700000	679330000	7410100000	6151200000	388780000	3615400000	1957700000
P43275	H1-1			314160000				86438000	823190000			308770000
P43276	H1-5	276640000		1058800000	277540000	546100000			2409100000	2001000000		637470000	557560000
P43406	Itgav							19792000
P45376	Akr1b1							65737000
P45591	Cfl2											9872600
P45952	Acadm							53867000
P46096	Syt1	12365000000	5066100000	14128000000	3943100000	8675100000	9158300000	4012300000	16652000000	9519100000	2685000000	13095000000	7928100000
P46097	Syt2	246560000	284480000	272970000			243790000	133150000	233900000	226070000		286550000	292170000
P46460	Nsf	10936000000	19942000000	10297000000	17155000000	17446000000	7899800000	29016000000	11707000000	12279000000	28073000000	14756000000	15875000000
P46471	Psmc2											36799000
P46638	Rab11b			157890000				177910000			176380000	220280000
P46660	Ina	17311000000	18135000000	22549000000	22743000000	15742000000	11938000000	4634600000	13150000000	21125000000	10196000000	5930700000	21911000000
P46735	Myo1b							105980000
P47708	Rph3a	212200000				339410000		367350000	366170000		270590000	519280000
P47738	Aldh2							45829000
P47740	Aldh3a2	155000000		240000000					190560000	163220000
P47746	Cnr1							67185000
P47754	Capza2					233840000	111440000	303100000	388650000	275100000	200160000	646490000
P47757	Capzb							144330000	342720000			279770000
P47809	Map2k4							132850000			162240000	110450000
P47857	Pfkm	2228700000	5202400000	1742900000	3642900000	2967800000	853430000	7071900000	2062100000	2333700000	6123800000	4663600000	4976600000
P47911	Rpl6	429550000	582230000	1010000000	373090000	231480000	302820000	778570000	714510000	603990000	702400000	623360000	557310000
P47915	Rpl29		219480000					331530000	263550000		179200000	276660000	209740000
P47962	Rpl5							193660000
P47963	Rpl13		587490000					695990000	310270000		243300000	376790000	422350000
P47964	Rpl36		74483000
P48318	Gad1							140780000			165990000	134120000
P48320	Gad2							327220000			258420000	220580000
P48678	Lmna	4826100000	1293600000	10924000000	2288000000	5198700000	4854100000	1798300000	9040900000	7557200000	851390000	4905600000	2565900000
P48722	Hspa4l							99421000		164210000		240560000	119260000
P48758	Cbr1							381220000	177960000	174340000	506400000	137940000
P48771	Cox7a2						664890000		660800000
P48774	Gstm5							73101000				186300000
P48962	Slc25a4	3700300000	6106000000	2221200000	6084700000	7567800000	6532900000	4852600000	3563800000	3925100000	13750000000	3720800000	4744400000
P49183	Dnase1			1936200000
P49312	Hnrnpa1	139120000		198070000		253810000	113190000	99731000	102850000	169010000	129090000	425340000
P49615	Cdk5		375650000					460660000			608110000	257970000
P50396	Gdi1	214570000		71138000	132810000	190110000		507500000	143560000	348110000	63044000	1488500000	358900000
P50516	Atp6v1a	2010000000	1672600000	3459400000	1939600000	3294900000	3940600000	3790300000	6046000000	4968800000	3421000000	8821000000	3801200000
P50518	Atp6v1e1	417480000		961490000		1019800000	2001600000	780490000	4170500000	1424500000	527570000	4697200000	811230000
P50571	Gabrb1							58483000
P50580	Pa2g4											144340000
P51150	Rab7a		258250000	212480000		285630000		262300000		141120000	215860000	183200000
P51174	Acadl		226420000					250720000			385760000
P51410	Rpl9					217940000		85726000			99796000	76287000	158530000
P51830	Adcy9	317510000	504560000					390490000			150910000	185170000
P51863	Atp6v0d1	6024800000	4408100000	4620500000	5490400000	5696600000	8242500000	7355400000	9998100000	6941700000	7594300000	2228900000	4706800000
P51881	Slc25a5	12180000000	16512000000	9762300000	13849000000	14206000000	25743000000	18377000000	15451000000	15614000000	32547000000	12910000000	18602000000
P52480	Pkm	2087800000	1690800000	5246200000	2111500000	3330500000	2352400000	1661300000	3072000000	4321700000	2109400000	4771400000	2365500000
P52503	Ndufs6									84723000
P53026	Rpl10a		194560000		344380000	275480000	265580000	285950000	615390000	425010000			249030000
P53395	Dbt							226740000		177400000	190570000
P53810	Pitpna									12655000
P53986	Slc16a1						105170000				110090000
P53994	Rab2a	283950000	1051200000	489830000	475140000	663840000		1189400000	358680000	309140000	1049400000	516550000	613710000
P54071	Idh2	154480000	389550000		263350000	449220000		728490000	454080000	313670000	499660000	325900000	319780000
P54285	Cacnb3			213490000			270880000		395820000	174360000		240840000
P54823	Ddx6							50053000				94977000
P54830	Ptpn5							102150000
P55012	Slc12a2	171820000	306000000		270400000	352470000		152110000				167100000	261960000
P55066	Ncan	7718600000	3409500000	5040300000	6048100000	5924300000	5267800000	3388700000	4637400000	3225100000	1899700000	3373200000	2032800000
P55088	Aqp4	2876700000	957720000	1538000000	1837800000	1251200000	2904300000	1188500000	3746500000	2783800000	861390000	694470000	1108100000
P55096	Abcd3							50735000			57969000
P55258	Rab8a							178540000
P55937	Golga3				340030000
P56135	Atp5mf						494500000
P56391	Cox6b1						638540000		846690000	618170000	545180000
P56399	Usp5		129810000	93057000		65370000		364630000	102960000	106950000	521670000	227730000
P56480	Atp5f1b	13548000000	9814400000	8303300000	12693000000	21007000000	25099000000	18353000000	10756000000	12260000000	8588500000	9513100000	14202000000
P56564	Slc1a3	2486400000	5419100000	1801900000	4588000000	3121300000	1610200000	5931700000	2055200000	1661400000	4741700000	2799700000	2628200000
P57746	Atp6v1d					328780000	286980000	190070000	561660000	209170000		465760000
P57776	Eef1d							107030000				88047000
P57780	Actn4		173960000			140400000		218660000	109530000		150970000	266960000
P58252	Eef2	380990000	1976300000	523190000	1256400000	887740000	743710000	3110300000	682450000	895310000	3290800000	1916800000	2130400000
P58281	Opa1	775350000	2690800000	596170000	1957600000	2210300000	1473400000	3015400000	1312700000	1480400000	2853000000	524400000	1120600000
P58389	Ptpa							157650000			441930000	186190000
P58404	Strn4							74592000
P59648	Fxyd7				97288000
P59823	Il1rapl1										11052000
P59999	Arpc4			609880000			232430000	449880000	679860000	244950000	602800000	980330000	447310000
P60202	Plp1	390120000000	6795500000	41910000000	89934000000	26790000000	344550000000	3702200000	144480000000	278240000000	7476300000	14976000000	121260000000
P60335	Pcbp1			200950000			154620000	214450000	231040000	226200000	320990000	363150000
P60469	Ppfia3			179570000				373920000	97221000		308240000
P60487	Pdxp											76376000
P60766	Cdc42	194240000	231010000			229740000		360040000	142480000	281460000	286380000	252840000	325550000
P60843	Eif4a1							106540000			173230000
P60853	Lzts1							10472000
P60867	Rps20		288300000	247330000	238880000			409290000	369510000			454110000	319690000
P60879	Snap25	8422700000	2222200000	11827000000	3786700000	3268000000	9477400000	2744200000	11425000000	8455700000	2611700000	10321000000	5017500000
P60904	Dnajc5						1073300000	489260000	1615900000	698490000	775170000	708980000	464970000
P61021	Rab5b											81325000
P61027	Rab10	1326100000	3454800000	640960000	2774100000	2504200000	706530000	3774000000	962700000	1247300000	2877700000	1778400000	2078300000
P61028	Rab8b		144670000			206830000		187760000			121460000	86935000
P61082	Ube2m											60114000
P61089	Ube2n			184240000			139780000			303390000		767910000
P61161	Actr2		279490000	323900000		310670000		345160000	285060000	232110000	323540000	660820000	301880000
P61202	Cops2							67772000				63982000
P61222	Abce1							16096000
P61226	Rap2b	470600000	804690000	238400000	627040000	721090000	243270000	904720000	313010000	445660000	862940000	544700000	423960000
P61255	Rpl26									77822000
P61264	Stx1b	15142000000	6040100000	15806000000	6723000000	9299900000	17905000000	6502300000	21249000000	15642000000	4295600000	20485000000	8715200000
P61294	Rab6b		1708100000	1813500000		2284800000		2556900000	1558600000	1866800000	3621000000	3234800000	2681800000
P61358	Rpl27		259470000			207980000		272970000
P61750	Arf4												56165000
P61922	Abat		169590000			112890000		159540000				172320000	89682000
P61979	Hnrnpk			381570000		165420000	121010000	317150000	249170000	340780000	310220000	1037900000	362670000
P61982	Ywhag	325330000	613740000	388190000	616960000	500990000	423360000	1281800000	349690000	388450000	1741500000	1417000000	650490000
P62082	Rps7	93190000	210130000				80410000	210210000		71620000	141400000	101430000
P62137	Ppp1ca		377810000	363530000	60950000	74683000	159700000	612190000	910290000	486910000	854670000	731770000	434230000
P62141	Ppp1cb								135450000
P62192	Psmc1							155560000			207170000
P62196	Psmc5		109080000					210670000			140850000
P62242	Rps8		364570000		278760000			443240000			537710000	245380000	315380000
P62259	Ywhae	1463000000	2108400000	1805800000	2189200000	1936000000	1516600000	5148900000	2099700000	1612200000	4094800000	5833800000	3303500000
P62264	Rps14	245470000	285040000	218110000		340190000	147860000		181160000	227890000		292570000
P62267	Rps23		251490000					228790000			208820000
P62270	Rps18		245030000		284700000			256500000	147130000		212510000	218010000	236340000
P62274	Rps29							101010000
P62281	Rps11							380260000			431480000		378570000
P62301	Rps13		236460000								262910000	178510000
P62315	Snrpd1			279180000			105110000	90457000	409890000	187040000		425420000
P62317	Snrpd2			467430000			199500000		551360000	330270000		441120000
P62320	Snrpd3			693720000			207570000	119900000	716770000			572830000
P62331	Arf6							36728000
P62334	Psmc6							96563000
P62482	Kcnab2	191380000	481810000	1076400000	175460000			310150000	474230000	355560000		529650000	243810000
P62484	Abi2							120280000
P62631	Eef1a2	5846600000	10812000000	6115400000	8581900000	8303100000	4945800000	12718000000	5293500000	7655100000	11611000000	8260300000	10600000000
P62702	Rps4x		1081800000	244490000	680800000	390360000		1388800000			718410000	231180000	937430000
P62717	Rpl18a		504960000			317300000		429550000			508250000	207870000	284280000
P62743	Ap2s1		175150000			255700000		376040000	232890000	262790000		655150000	422880000
P62746	Rhob		221890000					356410000	341230000	349840000	355810000	466970000	325010000
P62751	Rpl23a	395950000	424230000		378290000	461900000	720750000	555070000	683780000	644520000	482640000	318290000	420040000
P62754	Rps6		283570000					308540000			198990000
P62761	Vsnl1				205430000	166100000	544740000	176710000	292780000	162550000	250650000	143150000	209520000
P62774	Mtpn											35985000
P62806	H4c1	13881000000	8098700000	45612000000	15700000000	20705000000	12101000000	13964000000	38863000000	47008000000	7796500000	24262000000	23400000000
P62812	Gabra1		487790000	191640000	382440000	479540000	264220000	329640000	266400000			345960000
P62814	Atp6v1b2	1618300000	902310000	2524900000	1246300000	2679000000	3828200000	2247200000	5194200000	4002700000	1276000000	7006700000	2559200000
P62821	Rab1A							210800000				270940000	257900000
P62823	Rab3c		162050000			227500000	135650000	371880000			270560000	158770000	129010000
P62827	Ran	365380000	310920000			389040000	235640000	272780000		427900000		231020000	299480000
P62830	Rpl23		244080000					265710000
P62835	Rap1a	708560000	786520000	320480000	1369200000	730440000	469320000	512090000	486270000	687280000	649420000	466520000	1143700000
P62849	Rps24							80018000
P62852	Rps25	684670000	497570000	2700500000			671610000	942670000	1932200000	1896600000		2094700000	1290200000
P62855	Rps26		325270000		331390000	269060000		353480000			438170000		228720000
P62862	Fau				102510000
P62874	Gnb1	7663000000	7508000000	6772100000	9837900000	9021700000	5518000000	11036000000	12020000000	9292800000	7448100000	12295000000	10516000000
P62880	Gnb2	2825900000	2931300000	2010500000	4318600000	3560700000	1498800000	3554100000	2203100000	2572100000	3702000000	3162100000	3330900000
P62881	Gnb5			255990000			101110000	179040000	224900000	225890000	215170000	431640000
P62889	Rpl30		178160000	201830000		144620000	161570000	181390000	252090000	187470000	106530000	232890000
P62897	Cycs	461920000				289400000	360400000		457090000	442640000
P62900	Rpl31	329840000	325220000				572540000	325950000	326220000	306410000
P62908	Rps3	403540000	752940000	552600000	462900000	805780000	189570000	1065600000	436700000	347430000	1133500000	567510000	827710000
P62911	Rpl32		333840000					305280000			287670000	166510000
P62918	Rpl8	422680000	485610000	425260000	497960000	506540000	284670000	631650000	430590000	432670000	552950000	577420000	453030000
P62983	Rps27a	1201300000	586310000	2535300000	1031700000	1749700000	1397700000	1345500000	2876200000	2988400000	1476300000	3754400000	1184800000
P62996	Tra2b			335580000					168830000			374690000
P63001	Rac1	2416400000	1848900000	1642100000	1650500000	2826500000	2377100000	2435700000	2377100000	2519300000	1775400000	2086000000	1869400000
P63005	Pafah1b1	370170000	479190000	441460000		443140000		757720000	184670000	328610000	443620000	785800000	599840000
P63011	Rab3a	1495900000	3512400000	2349100000	4391700000	2571100000	1409100000	4972300000	2019800000	2039600000	6364900000	4597400000	3493900000
P63017	Hspa8	5364400000	5063100000	4888600000	5429600000	7648100000	4640300000	6014800000	5095100000	8070000000	4496700000	7075700000	6309700000
P63024	Vamp3	51373000
P63028	Tpt1											78910000
P63034	Cyth2							54529000
P63037	Dnaja1			244910000				179880000	257780000	239950000	143630000	234440000	251510000
P63038	Hspd1	941190000	643580000	845100000	810110000	1444400000	1466400000	1291900000	2235400000	1971500000	1104500000	799400000	943300000
P63044	Vamp2	4486800000	1067200000	5474800000	1358200000	2315400000	5100800000	1539500000	7437500000	4435600000	1164300000	6440800000	2351400000
P63080	Gabrb3	300950000	901600000	134320000	505630000	523620000	120440000	960610000	260220000	195740000	507020000	211650000	316450000
P63082	Atp6v0c		157270000					230420000			142060000
P63085	Mapk1	169660000		147530000		465730000		836040000	433770000	240710000		597370000
P63087	Ppp1cc								245010000
P63094	Gnas	313930000	234730000		338600000	236440000		275180000		249270000	253850000	307630000	347630000
P63101	Ywhaz	1458800000	2819600000	2410100000	2186000000	1462900000	1808100000	7293100000	2101000000	1734900000	6787300000	7306300000	3107100000
P63137	Gabrb2		351250000			216140000					256300000
P63141	Kcna2	415300000	586390000	311740000	382440000	331220000	290120000	232010000	191200000		353280000	296260000	418260000
P63213	Gng2	133250000							202890000
P63216	Gng3							164360000	563980000	368470000		279790000
P63242	Eif5a										201480000
P63260	Actg1	39590000000	39459000000	44015000000	49847000000	46001000000	42581000000	70229000000	53063000000	45870000000	56213000000	56618000000	55184000000
P63276	Rps17											54303000
P63318	Prkcg	2478500000	2064600000		2671900000	2737300000	596600000	4458000000	815220000	1285400000	2686700000	948590000	1650000000
P63321	Rala						138680000	145360000				190420000
P63323	Rps12							48426000
P63325	Rps10							54176000
P63328	Ppp3ca	816790000	554470000	1174600000	749280000	967380000	737740000	947730000	1837200000	1226100000	1498600000	1928900000	1022900000
P63330	Ppp2ca							108060000				136430000
P67778	Phb	1842500000	509130000	2119400000	1151900000	131750000	14216000000	2027000000	7844500000	4010400000	2005500000	531230000	767970000
P67871	Csnk2b	312340000	214820000	421930000		198520000	197050000	118970000	619540000	358860000		303960000
P67984	Rpl22			471290000					408820000			525090000	205910000
P68033	Actc1	715490000	1570800000		1789400000	842240000	1584700000	3765900000	1592200000	1560600000	1318000000	1761800000	2152400000
P68040	Rack1	245970000	290270000		281210000	254200000		352450000	294190000		374580000	325560000	322710000
P68181	Prkacb							500230000		329840000		558290000	445630000
P68254	Ywhaq		415360000	267480000	441860000	167520000	338830000	944680000	628620000	643940000	1196900000	1368100000	596240000
P68368	Tuba4a	4687300000	9376200000	3246200000	9484200000	5975800000	2557600000	8252800000	3302100000	3247800000	15319000000	6072600000	8889700000
P68369	Tuba1a	50766000000	97832000000	33833000000	93986000000	59430000000	32575000000	108660000000	38631000000	41744000000	152750000000	79104000000	92565000000
P68372	Tubb4b	22364000000	52235000000	17199000000	44273000000	22814000000	14955000000	64912000000	17453000000	18671000000	83908000000	39589000000	47169000000
P68404	Prkcb	283840000	1294000000		1260100000	416110000	132040000	1636600000	115990000	255910000	1918300000	472860000	1233300000
P68510	Ywhah	189580000	351540000	465040000	430060000	441420000		778290000	445550000	465250000	878860000	1940300000	474890000
P70168	Kpnb1							111900000	40463000		91261000	133540000
P70175	Dlg3			260370000		213790000	254800000	157380000	367200000	285390000		189870000
P70206	Plxna1						262940000
P70208	Plxna3							5583800
P70227	Itpr3		50750000
P70297	Stam							44074000
P70336	Rock2		127970000					219110000				218420000	207980000
P70392	Rasgrf2							87722000			118220000
P70398	Usp9x							411650000			500860000	84781000
P70399	Tp53bp1							8493700
P70404	Idh3g	1118800000	2447000000	522470000	1847700000	1641300000	165030000	2669300000	640640000	579900000	2584400000	1150500000	1334400000
P70408	Cdh10							24204000
P70414	Slc8a1	371700000	856790000		499050000	277790000		1026700000	281530000		376250000	254670000	372700000
P70704	Atp8a1	631870000	664580000		239490000	578340000	347370000	553710000	317080000	252100000	134120000	252620000	283620000
P80313	Cct7		172130000					174230000	89956000		286000000	159870000	185520000
P80314	Cct2							457810000	47088000		193450000	270040000	233710000
P80315	Cct4					192730000		172640000	106320000			177470000
P80316	Cct5					111910000		221020000	125590000	141690000	173430000	352630000	159330000
P80317	Cct6a	152010000	223280000		217590000	159410000		305820000	170880000	200780000	322380000	275900000	282700000
P80318	Cct3	91232000		171370000		152550000		365380000	168940000		411990000	329780000	345040000
P80560	Ptprn2							40078000
P83510	Tnik							61592000
P83741	Wnk1										137990000
P83882	Rpl36a		105520000
P84075	Hpca						168610000	133650000		221270000
P84078	Arf1	523820000	750950000	469060000	927580000	587670000	662440000	1318200000	479150000	727620000	883400000	785440000	927960000
P84084	Arf5						73494000	203420000	133460000		139660000	140380000
P84091	Ap2m1	1763800000	1764200000	2305900000	1944300000	2399700000	1618400000	2441400000	1834500000	1472500000	1207100000	5148300000	2661700000
P84096	Rhog	873530000	462040000	392880000	779120000	431680000		162060000		508510000	169920000		517130000
P84099	Rpl19		386970000			232350000		419760000	202650000	200000000	299460000	241810000	271150000
P84104	Srsf3											412760000
P84228	H3c13		56302000					68094000	130740000			61012000
P84309	Adcy5							84793000		137350000
P85094	Isoc2a							25309000
P97300	Nptn	1854000000	302700000	1125900000	589650000	1471600000	2126700000	679770000	2767700000	2636600000	268950000	548530000	511540000
P97315	Csrp1	946050000	513030000		651400000	699730000	381470000	366200000	322950000	556010000		597310000	634680000
P97350	Pkp1			225410000
P97351	Rps3a	211550000	261570000	176770000		209680000	174370000	284240000	210120000	162180000		281760000	295830000
P97370	Atp1b3	160420000					125760000					104240000
P97379	G3bp2							104810000				95175000
P97390	Vps45							47012000
P97427	Crmp1	2470100000	2030700000	3861000000	2450500000	3370400000	1427900000	3905900000	3968600000	4007900000	2865300000	10036000000	3806800000
P97441	Slc30a3						438840000	163410000	638830000	295450000		173350000
P97445	Cacna1a		153060000					67712000			61101000
P97461	Rps5	101860000				161480000			161520000	141940000
P97490	Adcy8							125640000
P97772	Grm1							277960000
P97797	Sirpa	1390700000		237540000			924990000	240250000	925320000	449970000		667900000
P97807	Fh	658570000	806730000	350170000	974570000	849930000	520580000	893820000	614480000	896900000	1014500000	995810000	1068400000
P97950	Rab33a							140620000
P97952	Scn1b		159180000					96199000
P98191	Cds1							26036000
P99024	Tubb5	3886000000	8768100000	2484000000	7034600000	4166300000	2620200000	11023000000	2731900000	2881700000	13961000000	5009800000	7050100000
P99026	Psmb4											65706000
P99028	Uqcrh										18488000
P99029	Prdx5	627610000	901990000		548970000	880120000	1293500000	885860000	784850000	908690000	837890000	642150000	514190000
Q00PI9	Hnrnpul2							113960000			137740000	212230000	197840000
Q01063	Pde4d										36153000
Q01065	Pde1b							134890000
Q01097	Grin2b		192930000					133840000			451460000
Q01279	Egfr							19793000
Q01405	Sec23a					61531000		140900000			97435000
Q01768	Nme2					80379000
Q01853	Vcp	272310000	151740000	871820000	187090000	202330000	205240000	288090000	857610000	436590000	171940000	2142700000	568320000
Q02053	Uba1	252030000	96030000			264690000	155140000	874090000	273680000	326820000	394560000	1223900000	440280000
Q02105	C1qc	634740000		262170000				170510000	796850000
Q02248	Ctnnb1	879360000	1367700000	1237300000	190610000	1144800000	1016400000	1823900000	1709100000	1356200000	1257800000	1087100000	522110000
Q02257	Jup	253660000		1877700000
Q03137	Epha4					141060000		126450000			160330000	138530000
Q03265	Atp5f1a	27052000000	29458000000	20243000000	32553000000	59755000000	33579000000	42010000000	28184000000	40512000000	30426000000	21681000000	33350000000
Q04447	Ckb	3150000000	3696000000	6343600000	3883600000	2755900000	3056200000	3419500000	3672100000	5205900000	3557500000	6286500000	5888300000
Q04690	Nf1		103070000					218800000			198360000
Q05512	Mark2		174850000					258710000			149170000
Q05793	Hspg2			464620000		76711000	133750000		72783000	116130000
Q05920	Pc	259400000	605190000	825140000	481260000			1042200000	290540000	317260000	1120700000	365730000	688030000
Q06138	Cab39											107650000
Q06185	Atp5me							131830000	306700000		134700000	301310000
Q06890	Clu						143410000	116930000	167050000	121040000	89205000
Q08460	Kcnma1		570660000					391840000		147800000	250730000	49017000
Q0GA42	Cnnm1							29782000
Q0KL02	Trio		245280000					260520000			286290000
Q11011	Npepps							152190000		68442000		1037900000
Q148V7	Relch							122700000			104760000
Q14BB9	Map6d1										137180000
Q14BI2	Grm2	277570000	1128700000			324420000	248420000	710190000	300750000	329550000	461500000	409450000	429440000
Q2M3X8	Phactr1		318540000					392210000			508090000	129830000
Q2PFD7	Psd3	476720000	415350000	284040000	394590000	454430000		1016600000	263550000	381150000	324300000	564110000	342970000
Q31125	Slc39a7		163580000					82751000			90892000
Q3B7Z2	Osbp		23436000					45781000				35737000
Q3TDK6	Rogdi							58037000
Q3TEA8	Hp1bp3							59128000
Q3TES0	Iqsec3							68031000
Q3THE2	Myl12b						153570000
Q3THG9	Aarsd1										24367000
Q3THK7	Gmps							146380000			142210000
Q3TLI0	Trappc10							55310000
Q3TPX4	Exoc5							112630000
Q3TUH1	Tamm41							75975000
Q3TXS7	Psmd1											69361000
Q3TXX4	Slc17a7	1537000000	2668900000	771170000	1479000000	2001100000	1689700000	3068400000	1562300000	1461300000	2428000000	2152300000	1554200000
Q3TY60	Fam131b		84471000					75405000			56854000	76623000	31158000
Q3TZZ7	Esyt2							55753000
Q3U0M1	Trappc9							37946000
Q3U1J4	Ddb1											29343000
Q3UGY8	Arfgef3										32882000
Q3UH60	Dip2b							111120000			116660000
Q3UH93	Plxnd1							94370000
Q3UHB1	Nt5dc3			202670000					395270000	145750000		248720000
Q3UHB8	Ccdc177							50627000
Q3UHD1	Adgrb1							38201000
Q3UHD2	Gfod1								116760000
Q3UHD6	Snx27							149840000			151910000
Q3UHD9	Agap2		196920000			98244000		137920000			147670000
Q3UHE1	Pitpnm3							36846000
Q3UHJ0	Aak1	394060000	433630000		359890000	513860000	126920000	797330000	263700000	322700000	423890000	397120000	483030000
Q3UHK1	Slc2a13											25341000
Q3UHL1	Camkv	471790000	884560000		924640000	935500000	154640000	2252500000	242080000	548930000	1937000000	969720000	920840000
Q3UIU2	Ndufb6					115620000	684800000	279410000	419240000	288720000	267040000
Q3ULD5	Mccc2							59452000				126050000
Q3ULJ0	Gpd1l							189210000			198930000
Q3UMR5	Mcu						302600000	178520000	190900000		162830000
Q3UN02	Lclat1							14993000
Q3UNH4	Gprin1		255010000					506960000			135520000	199450000
Q3UP24	Nlrc4					416720000
Q3UPL0	Sec31a							59477000
Q3UTJ2	Sorbs2		593490000			121740000		559460000			430770000	38288000
Q3UU96	Cdc42bpa							27680000
Q3UUG6	Tbc1d24											67548000
Q3UVL4	Vps51							60913000
Q3UVX5	Grm5	145190000	173210000			243460000		237820000	113420000	130970000	133570000
Q3UX10	Tubal3							110360000
Q3UYC0	Ppm1h							74124000	237360000	178190000		173100000
Q3V3R1	Mthfd1l							56787000
Q4ACU6	Shank3							161040000	89556000		106270000
Q4KMM3	Oxr1							126220000	139470000	143010000	61387000	735510000
Q4KUS2	Unc13a		79289000					212130000			267040000
Q4VAE3	Tmem65						183200000		151990000			96446000
Q501J6	Ddx17										70602000	89533000
Q504N0	Cpa2		73128000
Q505D7	Opa3		69931000
Q50H33	Kctd8							30495000
Q52KI8	Srrm1								257840000	220650000
Q569Z6	Thrap3								210940000			166050000
Q56A07	Scn2b	497270000		606940000			597750000		885250000	625560000		349650000	414500000
Q5DQR4	Stxbp5l		477300000			160430000	130470000	671310000	347380000	225690000	250500000	245250000
Q5DTL9	Slc4a10	720120000	2764800000		882030000	929690000	982070000	1433300000	964900000	837490000	939780000	660740000	981570000
Q5DTT2	Psd							127450000
Q5DTY9	Kctd16		399690000					484910000			461420000
Q5DU25	Iqsec2		793880000					602160000			959520000
Q5F285	Tmem256						345720000			225710000
Q5F2E8	Taok1								60706000
Q5FWK3	Arhgap1							206680000			244320000	242110000
Q5GH67	Xkr4							80891000
Q5H8C4	Vps13a							54310000
Q5HZI2	C2cd4c										67919000
Q5HZI9	Slc25a51							112110000			141760000
Q5IRJ6	Slc30a9										22962000
Q5KU39	Vps41							5591800
Q5M8N4	Sdr39u1										46614000
Q5NCE8	Mrs2							46979000
Q5PR73	Diras2	191530000	381240000	195520000	314260000			333320000	219950000	208690000	629820000	448840000	369320000
Q5RJI5	Brsk1		181520000					180630000			191980000	98444000
Q5SQX6	Cyfip2	501070000	1731500000	236360000	1094100000	1888500000		2470900000	178020000	271610000	1387600000	1392400000	1465700000
Q5SSL4	Abr							360370000
Q5SSM3	Arhgap44							75527000			93268000
Q5SXY1	Specc1							39324000
Q5SYD0	Myo1d												203080000
Q5U458	Dnajc11					89806000	277570000	295130000	305160000	211300000	230600000
Q5XG73	Acbd5									42429000
Q5XJY5	Arcn1							77311000			53767000
Q60597	Ogdh	592250000	3734500000	1924200000	3535200000	2108200000	503080000	4139800000	1145400000	1461100000	2948200000	2280600000	3183300000
Q60598	Cttn											67673000
Q60625	Icam5					392340000		530140000	357640000			245960000
Q60634	Flot2	600660000		167880000		690920000	977280000	1071000000	1685800000	963370000	778130000	386270000
Q60668	Hnrnpd							262830000				350630000
Q60675	Lama2			178750000					194580000
Q60692	Psmb6			153270000								152050000
Q60737	Csnk2a1	164260000	307760000	119260000	243280000		152830000	451430000	1466700000	542940000	117470000	949080000	397760000
Q60738	Slc30a1							29917000
Q60749	Khdrbs1							86037000
Q60771	Cldn11	3887900000	642790000	564530000	2375500000	637310000	3453900000	331030000	1271300000	2539600000	406960000	295230000	2860800000
Q60875	Arhgef2		202710000					356020000			256870000
Q60902	Eps15l1							88805000				70780000
Q60930	Vdac2	8420500000	6895100000	9934600000	6802000000	9570300000	25910000000	10342000000	19074000000	16118000000	12978000000	6029300000	6544900000
Q60931	Vdac3	2377400000	2340500000	2920600000	2074800000	3599100000	10214000000	3519700000	8690300000	6501400000	4546900000	1854300000	2261600000
Q60932	Vdac1	19379000000	6926500000	31277000000	12884000000	20448000000	102920000000	20498000000	89935000000	55694000000	22536000000	16149000000	14200000000
Q61035	Hars1											48845000
Q61102	Abcb7							185790000			125000000
Q61137	Astn1							100060000				93462000
Q61147	Cp	34502000
Q61166	Mapre1											85351000
Q61171	Prdx2							111580000			177140000
Q61187	Tsg101											126670000
Q61282	Acan	112280000				156090000		66264000		78990000
Q61290	Cacna1e					62468000		369080000			153060000
Q61292	Lamb2	1080600000		1298900000		394270000	1929500000	121400000	2404300000	922940000		403260000
Q61301	Ctnna2	364440000	619340000	1236500000	128920000	755890000	662380000	1381000000	1770600000	1559100000	696550000	969350000	357860000
Q61316	Hspa4							161940000			161160000	307970000
Q61330	Cntn2	72376000								100360000
Q61361	Bcan	2129900000	288760000	3240600000	508030000	1040600000	1513300000	264690000	1513400000	1248600000		1392100000
Q61411	Hras							71403000
Q61481	Pde1a							106470000			94800000
Q61543	Glg1								156230000
Q61548	Snap91	329070000	465070000	224330000	126010000	394480000	145320000	1102100000	575450000	563170000		1649600000	675370000
Q61553	Fscn1	430970000	489270000	375010000	311910000	167370000	244240000	1437000000	506370000	522510000	1380000000	1817200000	714290000
Q61595	Ktn1					107260000		131320000	151560000	134550000
Q61598	Gdi2							97742000		146000000		230930000
Q61644	Pacsin1	451310000		1188500000		467910000		197430000	1121700000	914460000		1946900000	264310000
Q61656	Ddx5		243210000			263150000		450310000	155850000	190970000	498400000	469580000	355500000
Q61699	Hsph1					156420000		180550000				248920000
Q61735	Cd47								367960000
Q61753	Phgdh	207650000				174580000		369740000	327490000	357000000		382700000	323070000
Q61768	Kif5b							114270000
Q61792	Lasp1							61869000	122780000
Q61831	Mapk10							148430000
Q61879	Myh10	6385000000	8863200000	3560600000	7940900000	8562800000	5793700000	9745200000	5674700000	5382200000	3897500000	4806000000	4667900000
Q61885	Mog	7580100000	956960000	1320600000	3825900000	1154400000	5247000000	250450000	2640200000	4181200000	1205100000	581000000	2935100000
Q61937	Npm1									140310000
Q61941	Nnt	330680000	1213600000		576150000	422100000	661750000	1398800000	575600000	523620000	778750000		197650000
Q61990	Pcbp2							155830000	79544000			181920000
Q62048	Pea15										172440000
Q62059	Vcan	417590000	285020000	274240000	460560000	220460000	181560000	195310000	502770000	252490000		158280000
Q62093	Srsf2			591200000					351530000	303820000		433350000
Q62095	Ddx3y										103140000
Q62108	Dlg4	680490000	3827100000	1462900000	302960000	1011500000	1043800000	2885900000	1442400000	1108500000	7362400000	1224200000	1245100000
Q62167	Ddx3x		306080000					348810000			590050000		60764000
Q62188	Dpysl3							168790000	212760000	269420000		326640000
Q62261	Sptbn1	17265000000	15915000000	25076000000	20349000000	26489000000	13331000000	24016000000	15774000000	21795000000	14290000000	23927000000	18705000000
Q62277	Syp	1336000000	1379700000	1377000000	1020800000	1629600000	1382100000	2642600000	2079300000	1679100000	1431000000	3978100000	2106300000
Q62318	Trim28							205250000			201150000
Q62348	Tsn											58695000
Q62376	Snrnp70											154850000
Q62420	Sh3gl2	215700000		776760000		363090000		237670000	624990000	526920000		1646500000
Q62425	Ndufa4	1640200000	2539300000	1796100000	2398500000	2941600000	1744200000	2401000000	2063200000	1556100000	3605700000	1815500000	1758800000
Q62442	Vamp1	356860000		448670000			445640000		570250000	422360000		607950000	232490000
Q62443	Nptx1					73307000				58832000
Q63912	Omg	627030000		525470000	701420000	537170000	764380000	405800000		500880000	156130000	509810000
Q64133	Maoa	125280000				87752000	2054100000	120060000	791420000	348440000	201280000	81184000
Q641P0	Actr3b							91772000				160470000
Q64310	Surf4							6526700
Q64331	Myo6							84031000
Q64332	Syn2	2719000000	4255200000	2688600000	3974000000	4350900000	2636900000	8957600000	3315400000	2879800000	5708500000	4121500000	3222500000
Q64337	Sqstm1											29989000
Q64444	Ca4								183140000			138280000
Q64487	Ptprd		361540000	460840000		222330000	194850000	498030000	338060000	303630000	297360000	285620000
Q64514	Tpp2							142910000				160690000
Q64516	Gk		339560000			300350000	275210000	295720000			374290000
Q64521	Gpd2	473560000	664150000	242910000	156050000	705220000	1767000000	1348200000	2158200000	1209600000	1406100000	545640000	615400000
Q64523	H2ac20	2080300000	1462500000	5533900000	1425100000	793330000	760860000	1542500000	3633800000	2252600000	673340000	1969400000
Q68ED2	Grm7							134500000
Q68FD5	Cltc	15202000000	30962000000	9823900000	24002000000	25755000000	10954000000	43392000000	11723000000	12764000000	27295000000	25255000000	36117000000
Q68FD9	Kiaa1549							76996000
Q68FF6	Git1		237250000					316560000	241140000		379340000	191780000
Q68FH0	Pkp4							92289000			131500000
Q68FL4	Ahcyl2							62252000
Q68FL6	Mars1							123060000
Q68FM6	Elfn2							57095000
Q69Z98	Brsk2							124650000
Q69Z99	Znf512							62173000			36575000
Q69ZK9	Nlgn2					148150000				142810000	108630000
Q69ZU6	Thsd7a								277260000
Q6A065	Cep170							18322000
Q6A0A9	FAM120A							58320000
Q6DIC0	Smarca2							23044000
Q6GQS1	Slc25a23							109030000			226370000
Q6KAR6	Exoc3							87895000
Q6NS52	Dgkb							344540000			158200000
Q6NS60	Fbxo41		266030000					543120000			195770000
Q6NVF9	Cpsf6								101950000
Q6NXK7	Dpp10	467630000				249080000	1165200000	379360000	778950000	391650000	56185000	269160000
Q6NZJ6	Eif4g1				154090000
Q6NZL0	Soga3	128030000		602830000		262890000	132040000	214820000	794330000	645850000	226510000	390250000
Q6P1F6	Ppp2r2a							88739000	104920000		142150000	183690000
Q6P2L7	Golm2						129000000		137420000
Q6P542	Abcf1							37049000
Q6P5F6	Slc39a10							64267000
Q6P5F9	Xpo1							16606000
Q6P5U7	Nwd2							97272000			114800000
Q6P9K8	Caskin1		109110000			162870000		383890000			313270000	302520000
Q6P9K9	Nrxn3			242100000					292910000			245150000
Q6PAJ1	Bcr							58357000
Q6PAK3	Prmt8							70402000
Q6PB66	Lrpprc							104200000
Q6PCP5	Mff	162960000	285230000					341610000			235300000	160510000
Q6PDL0	Dync1li2							82789000			75034000
Q6PDM2	Srsf1	258150000		557330000		313420000	525900000		470640000	337340000		322220000
Q6PDS3	Sarm1							38731000
Q6PE13	Prrt3							159140000
Q6PER3	Mapre3		146220000	140810000				303570000	214090000	153040000	384890000	507210000
Q6PF93	Pik3c3												20617000
Q6PFD5	Dlgap3							168520000	122390000		271490000
Q6PGE7	Slc6a7							138380000	179460000
Q6PGN3	Dclk2							45784000			73096000
Q6PH08	Erc2	1241700000	840550000	4639400000	253170000	1325600000	1832800000	1041300000	4312700000	1478000000	371660000	1401800000	1013100000
Q6PHN9	Rab35	302460000	462790000			449160000		434680000			278710000	266120000	287190000
Q6PHZ2	Camk2d	195200000	472900000			242370000		1435500000			744190000	82238000
Q6PIC6	Atp1a3	52670000000	79336000000	27229000000	65036000000	64933000000	67235000000	65859000000	40535000000	47249000000	41039000000	42254000000	53447000000
Q6PIE5	Atp1a2	72210000000	98373000000	46072000000	86359000000	93679000000	83896000000	88488000000	52357000000	59818000000	71418000000	74926000000	67801000000
Q6PKN7	Inca1				159440000
Q6Q477	Atp2b4	652960000	838500000	390110000	550740000	1084000000	588210000	2013900000	662570000	566520000	751630000	471260000	553610000
Q6R891	Ppp1r9b							178180000	286840000		282890000	141060000
Q6RHR9	Magi1											39220000
Q6URW6	Myh14	179710000				240480000		203630000		149390000
Q6WQJ1	Dagla		85905000					48808000
Q6WVG3	Kctd12			176930000				211160000	251250000	99652000	135690000
Q6X893	Slc44a1	267880000					295570000
Q6ZPE2	Sbf1		225160000					509260000			504750000
Q6ZPJ3	Ube2o											34515000
Q6ZPQ6	Pitpnm2							162740000			159220000
Q6ZQ18	Efr3b	112880000	312350000			161270000		559170000			197770000	88639000
Q6ZQ38	Cand1		143150000					680250000			197950000	610740000	176250000
Q6ZQI3	Mlec							70026000			108850000
Q6ZWN5	Rps9	178110000	531300000			162100000		540620000			824380000	275310000	424930000
Q6ZWR6	Syne1		206730000					124110000			115450000
Q6ZWS4	Cnih3							14513000
Q6ZWU9	Rps27							200460000			274930000		167400000
Q6ZWV3	Rpl10		525700000		183770000			443680000			314040000	131770000
Q6ZWV7	Rpl35		241670000
Q70IV5	Synm			373250000
Q71LX4	Tln2											66790000
Q76MZ3	Ppp2r1a		276920000		206000000	206210000	190760000	775900000	232320000		493900000	1719200000	502370000
Q791T5	Mtch1		170050000				423550000	246160000	483170000	412020000	251980000		192920000
Q791V5	Mtch2	944250000	1020500000	533800000	810770000	1102700000	3682600000	1781300000	2854900000	2103700000	2057700000	549990000	857740000
Q7M6Y3	Picalm											98429000
Q7TMB8	Cyfip1							105960000			71397000
Q7TME0	Plppr4							83555000			35883000	52588000
Q7TMF3	Ndufa12	535750000	638740000	326020000		837180000	746770000	999010000	695120000	735760000	827370000	623170000	554130000
Q7TMK9	Syncrip			248760000				114440000	171530000			257990000	171780000
Q7TMM9	Tubb2a	4575600000	8223900000	3497600000	8924800000	4258800000	3295400000	11645000000	3473800000	3569400000	9027100000	7228100000	7072500000
Q7TMS5	Abcg2							39621000
Q7TMY8	Huwe1							34738000
Q7TNM2	Trim46							41030000
Q7TNR6	Igsf21			189110000
Q7TPM6	Fsd1		69591000
Q7TPR4	Actn1	480840000	1845700000	1027000000	616640000	1238100000	496790000	3005800000	2013400000	848680000	1693500000	2969300000	2072400000
Q7TQ95	Lnpk							14517000
Q7TQD2	Tppp	366140000		800950000		319390000		587330000	819540000	658950000	1290200000	1430900000	455480000
Q7TQF7	Amph	296830000	187650000			228860000	199640000	367800000	666470000	528510000	250620000	1793600000	195490000
Q7TQI3	Otub1							416320000			273950000	580690000
Q7TSJ2	Map6	689310000	319520000	109810000		672670000	217760000	298560000	790540000	576460000	317450000	2352400000
Q7TT50	Cdc42bpb							251890000	149800000		133640000
Q80SW1	Ahcyl1	1939700000	2987500000	3059900000	2608800000	2399600000	2000400000	3270900000	2265200000	3336800000	2015700000	6021300000	3741300000
Q80T41	Gabbr2		225330000			106570000		209360000			186240000	100170000
Q80TA9	Epg5							20105000
Q80TE7	Lrrc7							58687000			231650000
Q80TJ1	Cadps	313260000	934050000	99902000	167770000		152400000	1800600000	183450000	44960000	1147600000	1482000000	776180000
Q80TK0	Kiaa1107											185560000
Q80TL0	Ppm1e							92560000				81126000
Q80TL1	Adcy2		188460000					68505000
Q80TL4	Phf24					304400000	196260000	546340000	360990000	344930000	780100000	803160000
Q80TM9	Nisch							28089000
Q80TR1	Adgrl1		121400000	100440000		114440000	144400000	197520000	99611000		114720000	51592000
Q80TS3	Adgrl3							68298000
Q80TZ3	Dnajc6		281740000		207750000	376080000		643690000	192440000	264530000	500770000	598690000	236740000
Q80U23	Snph		441960000			297140000		331900000
Q80U28	Madd							150980000			91836000	80502000
Q80U40	Rimbp2			54300000
Q80U49	Cep170b							64637000
Q80U63	Mfn2		199530000					429330000			184320000
Q80UG2	Plxna4		492790000		182040000	152780000		510230000	91325000		190470000	121870000	119130000
Q80UG5	Septin9						127730000	253230000	186860000	173100000	236960000	339130000
Q80UJ7	Rab3gap1							82126000
Q80UM7	Mogs							41709000
Q80UP3	Dgkz							55063000
Q80VD1	Fam98b								126570000			145190000
Q80VP0	Tecpr1							42333000
Q80VP1	Epn1											196750000
Q80VQ0	Aldh3b1	529830000					149980000		174300000	148220000
Q80WJ7	Mtdh	267520000	145770000			130930000			325230000	219220000		282610000
Q80WM4	Hapln4		475280000		467890000			252320000	373900000	279460000	166930000	441530000	364620000
Q80WQ2	Vac14							18181000
Q80WW9	Ddrgk1								65904000
Q80X80	C2cd2l							354990000	170500000	132070000	77247000	99963000
Q80XI4	Pip4k2b							117460000	242950000	150050000	221930000	132330000
Q80XN0	Bdh1	315830000	1203500000	99471000	473850000	583440000	319810000	1294300000	297070000	365080000	1008500000	418000000	475500000
Q80YA9	Cnksr2		148580000					401470000			340380000
Q80YN3	Bcas1											59726000
Q80YX1	Tnc							120910000
Q80Z24	Negr1	364860000		565400000					388380000	198170000		253630000
Q80Z38	Shank2							83519000			81316000
Q80ZJ1	Rap2a				238050000			278140000			209190000
Q810J8	Zfyve1							54836000
Q810U3	Nfasc	2439100000	428750000	3169000000	591020000	1613000000	2144700000	602700000	2596300000	2251400000	218250000	1446300000	976700000
Q810U4	Nrcam			90802000				118650000	103690000	95971000		129890000
Q811D0	Dlg1							97455000	118070000		177780000	164110000
Q811P8	Arhgap32		97768000					123940000			54702000
Q812A2	Srgap3							131990000
Q8BFP9	Pdk1							37922000			49086000
Q8BFQ4	Wdr82										22036000
Q8BFR5	Tufm	1076900000	3052000000	152200000	1936900000	1767400000	613500000	3848500000	550340000	695290000	3561200000	1222800000	1821200000
Q8BFZ3	Actbl2							374170000
Q8BFZ9	Erlin2		489870000		356490000	431060000		537720000		313760000
Q8BG05	Hnrnpa3	172520000	612030000	583290000	162700000	687460000	384330000	901020000	754900000	872440000	1224200000	2069700000	1175900000
Q8BG32	Psmd11							149980000
Q8BG39	Sv2b	389160000	299500000	399710000	281850000	203530000	2060300000	806080000	1310500000	766840000	264470000	585470000
Q8BG51	Rhot1	178520000	303250000			227500000	132170000	331010000	129270000	183250000	345250000	148300000	119310000
Q8BGD5	Cpt1c							59048000			74476000
Q8BGH2	Samm50	308280000	526350000			580510000	2309100000	701930000	1086500000	732320000	1156000000	269940000	410210000
Q8BGN3	Enpp6	978190000	94752000	612980000	742680000		164790000		419250000	414780000		239830000	769860000
Q8BGQ7	Aars1							157760000			327550000	201560000
Q8BGT8	Phyhipl							118540000			154750000	109420000
Q8BGU5	Ccny											9911000
Q8BGX0	Trim23				79764000
Q8BGX2	Timm29	92967000				117470000	55054000	277830000	87899000		141750000	44471000	79524000
Q8BGZ1	Hpcal4							36472000
Q8BH44	Coro2b	147310000	366580000		188080000	106130000		560990000			310530000	268670000
Q8BH57	Wdr48							58135000	144410000
Q8BH59	Slc25a12	4684200000	6849000000	2054300000	6026600000	5525700000	29110000000	6978000000	10328000000	8297300000	8543900000	2110100000	5115700000
Q8BH66	Atl1	263510000	849480000	183250000	518290000	570770000		1276000000	312890000	305080000	1216000000	377130000	417360000
Q8BH95	Echs1			193570000
Q8BHC1	Rab39b		107210000					97453000
Q8BHC4	Dcakd		97142000					37505000
Q8BHE3	Atcay							142030000	104220000		93327000	288500000
Q8BHL5	Elmo2							70236000
Q8BHZ0	Cyria							44876000
Q8BI08	Mal2	1415000000	955010000		1151700000	1729500000	1984800000	873030000	1954600000	1611300000	1919500000	1175000000	1098900000
Q8BIG7	Comtd1							102000000			84502000
Q8BIJ6	Iars2		164900000					416580000			372210000	117930000
Q8BIZ1	Anks1b		410920000					590130000			837830000	108190000	91234000
Q8BJ42	Dlgap2							82304000			251860000
Q8BJI1	Slc6a17							72742000	75485000			106140000
Q8BK08	Tmem11							165850000
Q8BK64	Ahsa1							137430000			168200000	85301000
Q8BKX1	Baiap2	206050000		254830000		180910000		331990000	905700000	302320000		784380000
Q8BKZ9	Pdhx			192240000	222210000	327060000			272680000	301110000		171190000
Q8BL65	Ablim2		130090000					297110000			229180000
Q8BL66	Eea1							94677000	72074000			96141000
Q8BL97	Srsf7			445350000				199690000	711930000	533770000	191750000	787670000
Q8BLE7	Slc17a6					112180000			118970000	129180000	123580000	91008000
Q8BLF1	Nceh1							163650000			266200000
Q8BLK3	Lsamp	698450000		903920000	350590000	519890000	328420000	415020000	695550000	488070000	260210000	589210000	587840000
Q8BLQ9	Cadm2	409770000		263080000		201160000	445190000	268960000	543050000	498870000		297060000	213670000
Q8BLY2	Tars3							71709000
Q8BM13	Olfm2							46976000
Q8BMF4	Dlat	3616400000	3836000000	4526000000	5408500000	3729000000	4013100000	4126500000	5978500000	5474800000	2361000000	3422000000	3816800000
Q8BMG7	Rab3gap2							104960000			148490000
Q8BMK4	Ckap4	203010000		320510000		539980000	419780000	298730000	1311000000	794230000		451670000
Q8BMS1	Hadha		280440000			184780000	31432000	231980000		104270000	185260000	95109000
Q8BNU0	Armc6							85243000			98220000
Q8BNW9	Kbtbd11							109330000				85038000
Q8BP47	NARS1							100600000				169370000
Q8BP67	Rpl24		181420000					229930000			268120000		167380000
Q9JJ43	Rbfox1										34698000
Q8BPN8	Dmxl2	52628000	1313800000			1162100000		2544500000	152640000	612540000	1938700000	606670000	345000000
Q8BRT1	Clasp2							95034000			98753000
Q8BSS9	Ppfia2							44875000
Q8BTI8	Srrm2									145160000
Q8BTM8	Flna							52026000
Q8BTX9	Hsdl1							99456000
Q8BU30	Iars1							49416000
Q8BUV3	Gphn	297330000	94638000	1355000000		380310000	231230000	749590000	1224000000	685680000	877680000	1376100000	264140000
Q8BVE3	Atp6v1h	328540000	416060000			418550000	443680000	686520000	556390000	304170000	533640000	988410000	358020000
Q8BVI4	Qdpr											127770000
Q8BVQ5	Ppme1										77533000	97845000
Q8BW75	Maob					215320000	800190000	156180000	631040000	439560000		86247000
Q8BW96	Camk1d										95396000
Q8BWF0	Aldh5a1			97509000			172870000	158970000	106160000	153280000		445420000
Q8BWG8	Arrb1											40286000
Q8BWT1	Acaa2		172420000					341480000			342190000
Q8BX70	Vps13c							56154000			77260000
Q8BXQ2	Pigt							5862000
Q8BXR1	Slc7a14							101290000
Q8BXV2	Bri3bp							86064000	295540000	149070000	180260000	235580000
Q8BYI9	Tnr	3520500000	3717200000	3762500000	4247700000	3604400000	2154100000	3612700000	3395700000	3034700000	2523700000	3392600000	3908700000
Q8BYM5	Nlgn3							64723000
Q8BZ81	Lrrtm3								61842000
Q8BZ98	Dnm3	368550000	656390000		437610000	409990000		1236700000		541690000	641110000	341550000	484180000
Q8C015	Pak5		49876000
Q8C052	Map1s							16034000
Q8C0C7	Farsa					88336000		87048000			69317000
Q8C0E2	Vps26b							235890000			355940000	358230000
Q8C0L0	Tmx4		173760000
Q8C0M9	Asrgl1							104250000	115360000		130640000	126500000
Q8C0T5	Sipa1l1							189410000
Q8C163	Exog	381350000		769130000		156510000	228100000	167000000	977590000	366280000		839510000
Q8C1B1	Camsap2							13977000
Q8C1B7	Septin11	1075000000	754330000	941520000	1124200000	1285700000	451140000	1536300000	1040100000	1051100000	812290000	2407900000	1102600000
Q8C3Q5	Shisa7							182240000			264720000
Q8C419	Gpr158	179370000	407620000		291900000	364060000	240230000	535030000	461960000	290740000	126590000
Q8C437	Pex5l										116800000	104650000
Q8C522	Endod1						132070000	130100000	169850000	134730000
Q8C6G8	Wdr26							27140000
Q8C729	Fam126b							105730000			120400000
Q8C754	Vps52							11729000
Q8C7M3	Trim9							81328000
Q8C7X2	Emc1						123650000	146620000	335270000	209710000
Q8C8N2	Scai							91076000		83326000	145920000	125900000
Q8C8R3	Ank2	2121800000	4998100000	1150100000	2825800000	3151100000	492820000	7158200000	1746800000	1297100000	5010000000	4512500000	3802700000
Q8C996	Tmem163						70111000
Q8CA95	Pde10a									29902000
Q8CAQ8	Immt	1703700000	2070300000	2851600000	1779400000	2644500000	2754400000	2354100000	2148700000	2297300000	3366300000	1264000000	1134900000
Q8CAY6	Acat2											37225000
Q8CBE3	Wdr37		113790000			69919000	63307000	507680000		97574000	431680000	199330000
Q8CBW3	Abi1											124130000
Q8CBY8	Dctn4							108370000			154370000
Q8CC35	Synpo							238360000	178860000		187470000	198770000
Q8CC88	Vwa8							35201000
Q8CCB4	Vps53							47649000
Q8CCK0	Macroh2a2			150390000				160910000	113030000	181260000		165750000
Q8CCN5	Bcas3							145990000			169470000
Q8CE90	Map2k7							39279000			39110000
Q8CFE4	Scyl2							28509000
Q8CGA3	Slc43a2							31804000
Q8CGC7	Eprs1							134420000			137100000
Q8CGF6	Wdr47							150620000			126930000
Q8CGK3	Lonp1		185540000				64360000	167860000	111370000	110670000	287310000
Q8CGK7	Gnal									59091000	46220000
Q8CGY8	Ogt							217800000			333070000	168270000
Q8CH18	Ccar1		139090000
Q8CH77	Nav1							17487000
Q8CHC4	Synj1	148950000	1419800000	426710000	515940000	779720000	133920000	2671100000	667840000	597750000	1492400000	1617600000	1392500000
Q8CHG7	Rapgef2							117630000
Q8CHH9	Septin8	748950000	1017600000	739510000	1169000000	903430000	236510000	1418700000	635650000	606370000	647040000	1493300000	1011500000
Q8CHK3	Mboat7						61292000	90574000		86606000
Q8CHT1	Ngef		275880000					377200000	79167000		437560000	67721000
Q8CI71	Vps50							67605000
Q8CI94	Pygb	394020000	787560000	328570000	700760000	281380000	96198000	1326600000	94673000		492590000	1217500000	1560100000
Q8CIB5	Fermt2							51992000
Q8CIE6	Copa							113000000
Q8CIP4	Mark4							32091000
Q8CIQ7	Dock3							39538000
Q8CJ19	Mical3							20934000
Q8CJ40	Crocc	104400000		310670000		57699000	285260000	81032000	771410000	190380000
Q8CJG0	Ago2											29850000
Q8JZN5	Acad9							135420000
Q8JZP2	Syn3							133080000	121090000
Q8JZQ2	Afg3l2	165410000	298670000			306890000		205410000	223370000	233950000	194750000
Q8JZQ9	Eif3b							84872000				80090000
Q8JZR6	Slc4a8							31157000
Q8JZS0	Lin7a							283300000	429270000	311690000	571040000	530200000	288840000
Q8JZU2	Slc25a1							144490000			162960000
Q8JZV4	Rbm41						503970000
Q8JZW4	Cpne5						221670000			155450000
Q8K019	Bclaf1											42933000
Q8K0S0	Phyhip		188560000	177600000		237110000	439660000	510780000	367670000	284210000	777980000	595780000	362310000
Q8K0T0	Rtn1	1124100000	1492800000	711900000	1118900000	1144500000	752280000	2889500000	1495700000	1152800000	3442300000	2191100000	1325300000
Q8K0U4	Hspa12a	1139900000	2034700000	216440000	2516800000	1225300000	658440000	2921400000	949950000	1191300000	4383500000	1837500000	2663500000
Q8K1M6	Dnm1l		307010000	191500000	77557000			1537500000	376710000	333440000	833000000	680320000	337440000
Q8K212	Pacs1							265340000
Q8K2B3	Sdha	1185000000	1684100000	1162900000	745570000	2478600000	4555800000	1689800000	1710600000	1984600000	890230000	2096100000	1304200000
Q8K2C9	Hacd3		603180000		499930000	179350000		707510000	125230000	138440000	638300000		228690000
Q8K310	Matr3							534350000			497210000	656240000	266320000
Q8K341	Atat1							63339000
Q8K386	Rab15							71864000
Q8K389	Cdk5rap2										41953000
Q8K3F6	Kcnq3							4937500
Q8K3H0	Appl1							49530000
Q8K3J1	Ndufs8	215980000	319310000	269950000	297790000	329620000	334010000	259880000	346920000	371670000	291480000
Q8K400	Stxbp5	158450000	305310000			214860000	116980000	362970000	396870000	209670000	143940000	73528000	263150000
Q8K406	Lgi3	81761000	175880000
Q8K4G5	Ablim1							62664000
Q8K4X7	Agpat4							28099000
Q8K596	Slc8a2	1063800000	2824500000	374730000	1366500000	1236000000	1056600000	2571700000	901430000	641360000	1505700000	819050000	953400000
Q8QZT1	Acat1	937880000	679810000		890880000	1284300000	587190000	986450000	447480000	720860000	167180000		530220000
Q8QZV4	Stk32c							160270000			120570000
Q8R001	Mapre2							194240000			247020000	219110000
Q8R010	Aimp2							1849300
Q8R050	Gspt1							11351000
Q8R071	Itpka							291770000			517270000	265030000
Q8R081	Hnrnpl		95913000	144320000				232580000	202110000	225850000	92761000	306390000	201800000
Q8R0A7	Kiaa0513							92479000			106190000
Q8R0S2	Iqsec1		1261700000		157990000	142340000		757990000			828220000		152370000
Q8R0S4	Cacnb4						247610000		341450000	255990000
Q8R0Y6	Aldh1l1							153180000	113410000		213310000	338780000
Q8R191	Syngr3	1456400000	1475600000	1092200000	1056200000	2777300000	955530000	2630700000	1726300000	1414300000	2793700000	1609600000	1177400000
Q8R1B4	Eif3c							51177000
Q8R1I1	Uqcr10		232100000			598390000	746390000	316600000	425710000	383520000	621330000	235090000
Q8R1Q8	Dync1li1		204790000					359670000			369580000
Q8R2R9	Ap3m2							228380000			230730000	172900000
Q8R2U0	Seh1l							21662000
Q8R2Y0	Abhd6							255030000
Q8R2Y8	Ptrh2							53947000
Q8R307	Vps18							72516000
Q8R366	Igsf8	2944200000	2384300000	1702200000	2205900000	2499500000	1799400000	1643300000	2566900000	2436100000	833140000	2213700000	2560200000
Q8R3Q2	Ppp6r2										64778000
Q8R3T5	Stxbp6							104190000			134340000
Q8R404	Micos13		95116000
Q8R4F1	Ntng2											80956000
Q8R4Y8	Rttn							233870000
Q8R550	Sh3kbp1							12863000
Q8R570	Snap47		354720000					318440000			480440000
Q8R5C5	Actr1b							213030000	109030000		222060000	257930000	249210000
Q8R5H6	Wasf1			53502000		98284000		101750000	86705000	154210000		153490000	72042000
Q8R5M8	Cadm1								145070000
Q8VBV7	Cops8											33552000
Q8VBY2	Camkk1										77281000
Q8VBZ3	Clptm1							73481000
Q8VCW8	Acsf2							144010000			185550000
Q8VD37	Sgip1											65614000
Q8VD65	Pik3r4							45797000			44423000
Q8VDD5	Myh9	697370000	1216600000	262250000	784700000	689860000	627500000	1540500000	550420000	407370000	246720000	585990000	212630000
Q8VDM4	Psmd2							219160000
Q8VDN2	Atp1a1	19209000000	38140000000	14184000000	25022000000	30354000000	21391000000	30922000000	15723000000	14695000000	29012000000	25388000000	24788000000
Q8VDP6	Cdipt							152050000			160330000
Q8VDQ8	Sirt2	771950000			298280000					474510000		174260000	410570000
Q8VE22	Mrps23											19065000
Q8VE33	Gdap1l1							126070000			98490000
Q8VE97	Srsf4						95981000		197120000
Q8VEH3	Arl8a		83380000
Q8VEH5	Epm2aip1							67396000
Q8VEJ9	Vps4a							54603000
Q8VEK0	Tmem30a	1870100000		1288900000	419040000	582740000	1592800000	250940000	1822400000	1502600000		530910000	263760000
Q8VEK3	Hnrnpu	284830000	704490000	482320000	562130000	510320000	215750000	1125200000	476120000	532020000	1262700000	1079500000	996760000
Q8VEM8	Slc25a3	4767800000	8152200000	2685500000	6560600000	6813500000	11996000000	7476800000	6205600000	6446500000	8438400000	3567400000	5015900000
Q8VHH5	Agap3	81585000		85663000				122380000	106460000		232830000	140430000
Q8VHH7	Adcy3							39765000
Q8VHI6	Wasf3								114220000	89731000
Q8VHJ5	Mark1							94973000
Q8VHQ9	Acot11							52797000				45972000
Q8VHW2	Cacng8							143870000
Q8VIJ6	Sfpq					165970000			210640000	263750000		219140000	211910000
Q91V09	Wdr13		118210000					215740000			218520000	108050000
Q91V12	Acot7		396850000		361180000			597130000			294860000	366260000	407030000
Q91V14	Slc12a5	3621400000	8704200000	1203200000	4579400000	4753300000	2992400000	7949600000	2484700000	2621800000	7891400000	3993200000	3305200000
Q91V41	Rab14							122630000		187210000	143950000
Q91V61	Sfxn3	1202900000	1670300000	508850000	1326300000	2017500000	3284300000	1784800000	1125600000	1391500000	2963300000	777350000	1021500000
Q91V92	Acly	170580000	436690000	180560000	212270000	417530000		1069000000	241950000	219640000	369250000	682630000	414280000
Q91VC3	Eif4a3	98081000					118030000		214080000	200540000		146520000
Q91VD9	Ndufs1	3470400000	3017700000	1579700000	3655300000	4401500000	4777100000	4670300000	2868900000	3658800000	4091800000	2859500000	3189700000
Q91VE0	Slc27a4							97571000			116670000
Q91VI7	Rnh1											20167000
Q91VM5	Rbmxl1								256370000			212240000
Q91VM9	Ppa2									40668000
Q91VN4	Chchd6		127760000	200890000		388400000	526230000	341460000	417310000	500880000	432390000	146790000
Q91VR2	Atp5f1c	4523900000	7699300000	4157400000	6492400000	8227900000	4023300000	7980700000	3750700000	5155400000	4796700000	4035400000	6769700000
Q91VR5	Ddx1		242670000					432070000			176030000	179260000	215420000
Q91VZ6	Smap1							46861000
Q91W50	Csde1							66918000
Q91WC3	Acsl6	1117400000	3155200000	115140000	2189000000	1512300000	791970000	2839000000	742930000	1101600000	3401000000	1156600000	2060300000
Q91WD5	Ndufs2	665710000	1643600000	1412400000	1670000000	1979900000	1748200000	1904500000	1545600000	1564300000	1491000000	1298000000	1534400000
Q91WS0	Cisd1	422870000	454410000		485830000	487490000	750070000	605640000	559350000	612660000	652420000	595520000	377310000
Q91X97	Ncald								117670000
Q91XD6	Vps36							18273000
Q91XM9	Dlg2		1329800000	429440000		414650000	421000000	1502000000	631810000	380990000	2527400000	657460000	296610000
Q91XQ0	Dnah8			353710000
Q91XU3	Pip4k2c							70677000
Q91XV3	Basp1	418700000		202160000		325680000	177720000		536970000	429050000
Q91YM2	Arhgap35							48903000
Q91YN0	D6Wsu163e							27751000
Q91YQ5	Rpn1	124360000	149440000			195440000	152930000	256790000		172770000	80807000
Q91YR1	Twf1							81803000				166120000
Q91YS8	Camk1							9745000
Q91YT0	Ndufv1	571160000				855110000	1016000000	333710000	539300000	973850000	1093200000	907070000	532550000
Q91YX5	Lpgat1							44102000
Q91Z61	Diras1											5640300
Q91Z67	Srgap2							37499000
Q91ZA3	Pcca											82088000
Q91ZJ5	Ugp2							103830000	104140000			164830000
Q91ZU6	Dst							86592000
Q91ZX7	Lrp1		168040000					106940000				71940000
Q91ZZ3	Sncb											860210000
Q920I9	Wdr7	276060000	801120000		71248000	425770000	87348000	1725200000	141270000	247610000	1609000000	464510000	498710000
Q920M7	Syt17							35836000
Q920N7	Syt12										54257000
Q920P3	Brinp1					94289000
Q920P5	Ak5							88009000			75987000
Q921E2	Rab31							39568000
Q921F2	Tardbp							79715000			199210000
Q921G7	Etfdh					122870000		567620000			117360000
Q921H8	Acaa1a							44588000
Q921J2	Rheb							70888000
Q921M7	Cyrib							73300000				176920000
Q922B2	Dars1					134880000		202320000	178530000	143510000	150980000	307380000	300640000
Q922D8	Mthfd1							85688000
Q922F4	Tubb6		494310000		790310000	1145700000		616710000			1174600000	409140000	545430000
Q922H2	Pdk3							52141000			59614000
Q922J3	Clip1			191430000					209240000			142030000
Q922J6	Tspan2	529390000
Q922Q1	Mtarc2			129620000		182640000	197120000		231780000	153040000		138430000
Q922Q4	Pycr2							15002000
Q922Q8	Lrrc59	336410000	210490000			72163000		79660000	484960000	165070000		677430000	273350000
Q922R8	Pdia6								77636000			61878000
Q922S4	Pde2a	140070000	606230000		138410000	629780000		2058800000	168050000	209220000	685560000	363960000	128990000
Q922V4	Plrg1											98142000
Q923T9	Camk2g		1085200000		490830000			515740000		212130000	972850000	317050000	340210000
Q924C1	Xpo5							13921000			28678000
Q924L1	Letmd1		128830000					113970000			105880000
Q925I1	Atad3		313400000					246450000		139910000	243530000		274080000
Q925N0	Sfxn5					188310000	883060000	250050000	287070000	248590000	266700000
Q99104	Myo5a	2174600000	5067000000	200320000	3220700000	2014000000	515330000	5886300000	513160000	737740000	5220500000	1815300000	1972600000
Q99J85	Nptxr					128860000			136860000
Q99JB2	Stoml2			159020000			208050000		176680000	153290000
Q99JG2	Gpr37l1		357870000				319550000	436850000				417770000
Q99JP7	Ggt7						98468000	116270000	131590000		55406000	73527000
Q99JR1	Sfxn1						193700000	129490000			224360000
Q99JY0	Hadhb		409390000			219080000		366610000	150690000	135720000	310760000	295330000
Q99JY8	Plpp3	1141000000	416670000	1063800000	823870000	932170000	1587300000	689740000	1656300000	1128500000	666690000	537130000	640210000
Q99JY9	Actr3	109660000	141120000	204360000	75085000	263590000	151650000	469560000	528470000	266560000	143990000	1099100000	166850000
Q99K48	Nono							80759000				127710000	70668000
Q99KB8	Hagh						90559000					94791000
Q99KI0	Aco2	11162000000	11448000000	7373700000	11455000000	15296000000	9475200000	11689000000	8940600000	12996000000	5004500000	16054000000	11704000000
Q99KI3	Emc3							25676000
Q99KJ8	Dctn2									252540000
Q99KK2	Cmas					144690000		138730000			166570000	142560000
Q99KN9	Clint1							69364000				114460000
Q99KX1	Mlf2							124050000
Q99L04	Dhrs1		115410000					126650000			120350000
Q99L43	Cds2		391380000					256430000	225070000	246840000	250760000	169840000
Q99LB2	Dhrs4											257650000
Q99LC3	Ndufa10	955210000	1165900000	249320000	1248300000	1233300000	1212900000	1834600000	820540000	1004600000	1808100000	682260000	988630000
Q99LC5	Etfa		161960000		153740000			204150000		126570000	207190000	138150000	196230000
Q99LD4	Gps1							70190000	37932000			89938000
Q99LF4	Rtcb			152450000			94121000	116820000	165330000	186970000	153830000
Q99LH2	Ptdss1							11837000
Q99LR1	Abhd12		219370000					172350000
Q99LY9	Ndufs5		181130000		335240000	299760000	324940000	216560000	344230000	220130000	209150000	142370000
Q99M28	Rnps1			101310000
Q99M87	Dnaja3							57742000				82762000
Q99MI1	Erc1			199870000					272040000	95554000		118570000
Q99MK8	Grk2							68649000
Q99MN9	Pccb			116790000								209460000
Q99MR8	Mccc1							119830000			130200000
Q99MX7	Tmem121b							131350000
Q99N28	Cadm3	261370000					260560000	177470000		143390000
Q99NE5	Rims1	122040000	540880000	114650000				514090000	687310000		498320000	343860000
Q99P72	Rtn4	1257400000	581480000		709880000	282540000	131200000	1518700000	726510000	316730000	873290000	991180000	394790000
Q99PJ0	Ntm	626530000		885160000	375560000	695550000	467630000	533810000	1196300000	751680000	576630000	1421300000	828480000
Q99PL5	Rrbp1								305070000
Q99PL6	Ubxn6							55607000
Q99PU5	Acsbg1							187120000			399920000	154230000
Q9CPP6	Ndufa5	239510000	302870000	499120000	442790000	568280000	903370000	471650000	843010000	743450000	394600000	530800000	383930000
Q9CPQ1	Cox6c	4670100000	401640000	3992200000	948260000	2592000000	14956000000	1869800000	19967000000	14328000000	6247200000	1777700000	1435000000
Q9CPQ3	Tomm22						93833000	70021000	56153000			34297000
Q9CPQ8	Atp5mg	194800000		118560000		272390000	472620000	194170000	243520000	187280000	403890000	173000000
Q9CPR4	Rpl17		362220000		242820000			357600000
Q9CPU4	Mgst3		681590000	450830000	560130000	464050000	965400000	871650000	987630000	717540000	1143800000	308720000	763230000
Q9CPV9	P2ry12							63221000
Q9CPW0	Cntnap2	172430000	158420000	136720000		188240000			103880000	131320000		200450000
Q9CPW4	Arpc5								199300000			182340000
Q9CPY7	Lap3							55484000
Q9CQ10	Chmp3			115820000
Q9CQ54	Ndufc2										337820000
Q9CQ69	Uqcrq		531280000		577710000		1006800000				1161600000		555140000
Q9CQ92	Fis1						84060000
Q9CQA3	Sdhb	163430000				142420000	331290000	151920000	276270000	252150000
Q9CQC7	Ndufb4		168890000				1434700000	389560000	689990000	653870000		314450000	235050000
Q9CQD1	Rab5a	501070000	653090000	412040000	616160000	787530000	457900000	919650000	536170000	718500000	907620000	809020000	818370000
Q9CQE8	RTRAF							32130000
Q9CQF3	Nudt21			137550000				44067000	193000000			236020000
Q9CQH3	Ndufb5	1402400000	676140000	740950000	771280000	625030000	3206900000	793910000	3102600000	2521700000	1197600000	336620000	644750000
Q9CQI3	Gmfb											140960000
Q9CQI6	Cotl1											371140000
Q9CQI7	Snrpb2											125390000
Q9CQJ8	Ndufb9	171680000	378290000				1738000000	529950000	1381500000	1131100000	670050000		417030000
Q9CQM9	Glrx3							18917000
Q9CQN6	Tmem14c						160540000
Q9CQQ7	Atp5pb	997200000	824700000	699770000	955170000	1467800000	2188400000	1588500000	1302900000	1542500000	1388600000	595660000	657960000
Q9CQR4	Acot13	264140000					287760000	210770000	193870000	253770000		283770000	250390000
Q9CQS4	Slc25a46							39308000
Q9CQS8	Sec61b	66180000
Q9CQV8	Ywhab	466640000	1259800000	452680000	878780000	892940000	510390000	2613600000	710610000	916850000	2546200000	2854300000	1154200000
Q9CQW1	Ykt6											186490000
Q9CQW2	Arl8b		403740000					410910000			410090000	166630000
Q9CQX2	Cyb5b	387930000					617220000	300580000	646660000	531730000	319790000
Q9CQZ5	Ndufa6						567190000	294100000		206570000	501880000
Q9CQZ6	Ndufb3	954340000					2451800000	778890000	1782000000	1540700000	1268500000
Q9CR21	Ndufab1						156900000	71089000	93654000	98359000
Q9CR51	Atp6v1g1								163970000	208150000
Q9CR57	Rpl14	300390000	550690000			332170000	201010000	615760000	232310000	285100000	628370000	340140000	570910000
Q9CR61	Ndufb7	609030000	471700000	891070000		591680000	2101900000	619240000	2163800000	1703000000	636090000	487560000	372410000
Q9CR62	Slc25a11	524410000	921450000	372940000	415790000	555730000	1109100000	1605900000	596280000	604210000	2790800000	764500000	1306100000
Q9CR68	Uqcrfs1	1179300000	1113900000	670530000	1052500000	2315600000	1743500000	1166800000	736190000	944870000	940830000	747120000	797620000
Q9CR95	Necap1											93137000
Q9CRB2	Nhp2								42041000	41011000
Q9CRB8	Mtfp1						173430000				117890000
Q9CRB9	Chchd3					171520000	210120000	153780000	185100000	241190000	168950000
Q9CRD2	Emc2						190850000		374450000	257790000		124070000
Q9CS84	Nrxn1	148040000	139440000	1524100000			239330000	183560000	2833500000	514990000		1075000000	450250000
Q9CTY5	Micu3		110000000					64313000			80663000
Q9CVB6	Arpc2		88289000	730440000			233990000	556640000	2141400000	126750000	295770000	1565500000	379450000
Q9CWF2	Tubb2b				179810000
Q9CWS0	Ddah1												181640000
Q9CWZ7	Napg					334920000		228090000	629090000	480040000	340180000	355570000
Q9CX00	Ist1						314950000	75952000	405760000	244710000
Q9CX34	Sugt1										96788000
Q9CX86	Hnrnpa0	139380000	159300000			145050000	118630000	253850000	100660000	150730000	387520000	276450000	292800000
Q9CXJ4	Abcb8						201640000
Q9CXS4	Cenpv		236680000					185440000				205990000	215180000
Q9CXW4	Rpl11		226760000								198390000	167700000	214030000
Q9CXY6	Ilf2								113400000			153710000
Q9CXZ1	Ndufs4					402350000	749300000	256900000	412730000	326310000	479690000
Q9CY27	Tecr	97133000	445750000			276790000		755720000		133760000	674210000	117600000	230110000
Q9CY50	Ssr1											44678000
Q9CYH2	Prxl2a										282080000	134250000
Q9CYT6	Cap2			289110000				284990000	326710000	226140000	395730000	1554000000	301190000
Q9CZ13	Uqcrc1	3417800000	1128300000	767900000	1799800000	4839700000	8146800000	1689800000	2359800000	2978500000	1019000000	2078900000	1959100000
Q9CZ30	Ola1							72337000				232170000
Q9CZ42	Naxd											131170000
Q9CZB0	Sdhc							124120000
Q9CZC8	Scrn1							94824000	141570000	122880000		382440000
Q9CZJ2	Hspa12b				58970000
Q9CZM2	Rpl15		369750000					517460000	150080000		202080000	317150000	422140000
Q9CZP5	Bcs1l							104130000
Q9CZR3	Tomm40l						467650000	172620000	468170000	308540000	193460000
Q9CZT8	Rab3b							203070000			205870000
Q9CZU6	Cs	3081800000	1156600000	1254500000	1146700000	2013600000	1761100000	1121300000	3663800000	2682400000	948230000	3355200000	1802300000
Q9CZW4	Acsl3							45743000			78308000
Q9CZW5	Tomm70	609040000	932380000	510970000	624090000	787830000	779640000	1406900000	626850000	722770000	601150000	529390000	616820000
Q9CZX0	Elp3							37830000
Q9CZX8	Rps19											212630000
Q9D023	Mpc2		725190000		430980000	458170000	910880000	1428700000		406130000	1601800000	152090000	620510000
Q9D051	Pdhb	1275400000	1295500000	1988900000	1503100000	1899000000	1897200000	1707500000	1610400000	1738600000	1161300000	2243000000	1433800000
Q9D0E1	Hnrnpm					139970000		190360000			270910000	206980000
Q9D0K2	Oxct1		251140000		89935000			108840000		104740000		147980000	123730000
Q9D0M3	Cyc1	1116500000	1613500000	1320300000	1338500000	1993000000	2359900000	1793500000	1832800000	2324600000	893660000	1090500000	1434900000
Q9D0M5	Dynll2		312620000	562620000		379760000		421760000	573250000	508580000	640950000	488250000	248180000
Q9D172	Gatd3	438940000	436360000			399250000	356430000	532230000	315480000	431430000	323750000	301890000
Q9D1D4	Tmed10						226270000		217870000	165920000
Q9D1G1	Rab1b	180640000	333290000		577430000	295480000	210700000	393780000	207380000	252070000	492210000	575860000	330900000
Q9D1G5	Lrrc57					86176000		74921000			95610000
Q9D1P4	Chordc1							67255000			63842000
Q9D1R9	Rpl34		224420000					242030000
Q9D1T0	Lingo1											57173000
Q9D1X9	Tmem50b										18634000
Q9D2G2	Dlst	2082000000	698390000	5329900000	1183600000	2104500000	2742000000	1158900000	5064900000	3671200000	971030000	3847400000	1126500000
Q9D2N4	Dtna							57611000			47182000
Q9D2P8	Mobp	1533300000	1415300000		1014100000		1299000000	186830000	709350000	1265100000	576060000	530880000	2264200000
Q9D358	Acp1							201480000
Q9D394	Rufy3							439270000	231100000	259840000	604570000	395180000
Q9D3A9	Ttyh1		333800000					580790000				548820000
Q9D3D9	Atp5f1d				253100000			337540000					321300000
Q9D415	Dlgap1		265480000					192120000	208170000		430850000
Q9D4H1	Exoc2							87066000
Q9D4H8	Cul2							38775000
Q9D5T0	Atad1		159620000				143560000	151160000
Q9D6F9	Tubb4a	3043900000	5654900000	2090400000	5509300000	2434800000	1554300000	5406900000	1842800000	1884300000	8838100000	4131800000	5739400000
Q9D6J5	Ndufb8	370200000	370010000		563900000		1453400000	501360000	1316200000	990330000	621660000
Q9D6J6	Ndufv2										199150000
Q9D6K5	Synj2bp								29776000
Q9D6K8	Fundc2											44071000
Q9D6M3	Slc25a22	2283700000	4176000000	1402600000	3285700000	3730600000	2003700000	4861000000	1799500000	1959500000	3988800000	1034700000	2404700000
Q9D6R2	Idh3a	1462500000	2143600000	1323600000	2205800000	1959600000	1197000000	2614900000	1347700000	2288700000	2720000000	1812300000	2205000000
Q9D708	S100a16						170910000	24412000
Q9D710	Tmx2							52473000
Q9D7G0	Prps1					130180000		193520000	167120000		181390000	323500000
Q9D7X3	Dusp3							122450000				134250000
Q9D855	Uqcrb					307930000	353940000			121560000	58701000
Q9D880	Timm50		199150000					247780000		114280000	273440000
Q9D898	Arpc5l							173210000	769320000	378510000		492020000
Q9D8B3	Chmp4b						372650000	103100000		212860000		115730000
Q9D8B4	Ndufa11			102870000			449300000	142510000	189530000		322930000	179140000
Q9D8E6	Rpl4	89350000	820900000			197350000	100940000	1079500000	131200000	202550000	577150000	287070000	432540000
Q9D8N0	Eef1g			146270000		318540000		478090000	278740000	213670000	380290000	449490000	390890000
Q9D8W7	Ociad2	128210000		155000000			252370000		310180000	186060000	259960000
Q9D8Y0	Efhd2												63448000
Q9D938	Tmem160							47843000
Q9DAK9	Phpt1							64437000
Q9DB05	Napa						164950000	114440000	274390000	177190000		297280000
Q9DB20	Atp5po	645510000	660640000	588100000	472180000	776580000	871610000	744190000		675420000	311140000	692580000
Q9DB34	Chmp2a			666760000			537510000	76374000	905250000	392040000		263480000
Q9DB41	Slc25a18	185710000	473190000		130970000	198010000	73828000	266860000	83110000		341180000	91983000
Q9DB60	Prxl2b							126370000			176950000
Q9DB73	Cyb5r1	127850000	221300000			172550000		159290000	85252000	123100000	130660000	110430000
Q9DB77	Uqcrc2	4424100000	3097600000	710190000	2761700000	6075600000	8909400000	3236000000	3027100000	4556400000	2868700000	2427500000	2081100000
Q9DBC7	Prkar1a							146530000			226660000	114180000
Q9DBE8	Alg2	57154000	787040000			108720000		830450000	48074000		336180000	37300000
Q9DBG3	Ap2b1	888300000	1555200000	471980000	1449900000	1550300000	541760000	2313600000	1539100000	1284600000	1376500000	3685700000	2393600000
Q9DBG6	Rpn2					71498000		66594000			97058000
Q9DBJ1	Pgam1	867430000	1761400000	529040000	1373000000	812220000	752830000	1641600000	804730000	1099800000	739560000	1529300000	1609400000
Q9DBP5	Cmpk1							72155000			172590000
Q9DC16	Ergic1										125690000
Q9DC51	Gnai3							138600000
Q9DC53	Cpne8						55729000
Q9DC69	Ndufa9	1018200000	2519500000	273910000	1926700000	1099500000	1240600000	2318800000	681570000	866880000	2414600000	608530000	1408600000
Q9DC70	Ndufs7	219410000	302600000	192510000	231380000	356560000	297220000	264690000	221970000	207200000	244340000	127650000
Q9DCJ5	Ndufa8	328400000		221200000		279740000	987580000	379640000	1037300000	643220000	567490000	569710000	273460000
Q9DCL9	Paics										117780000	50722000
Q9DCN2	Cyb5r3							69243000
Q9DCP2	Slc38a3						1503600000	66744000	421150000	227340000		132360000
Q9DCS9	Ndufb10	358990000	368060000	288730000	501020000	443570000	3734000000	784680000	2792200000	2169700000	1374500000	239590000	396500000
Q9DCT2	Ndufs3	835010000	1199600000	1396100000	1061500000	1675000000	1302200000	1273400000	1026500000	1354200000	1665200000	991310000	1117200000
Q9DCT8	Crip2							49620000
Q9DCX2	Atp5pd	384980000		212780000		1215400000	3183600000	434310000	988460000	1273500000	251630000	531870000	339900000
Q9DCZ1	Gmpr											190700000
Q9DCZ4	Apoo		321150000	147690000		258160000	134440000	190450000	148430000	147110000	433490000		320030000
Q9EP53	Tsc1										35330000
Q9EP69	Sacm1l	313910000	635250000			190780000	148500000	333020000	193660000		398120000		197090000
Q9EP72	Emc7								201900000
Q9EP89	Lactb						43724000	49580000	58416000			71068000
Q9EPE9	Atp13a1							22126000
Q9EPK7	Xpo7							12711000
Q9EPN1	Nbea		79033000					735340000	95995000	97214000	481460000	168550000
Q9EPR5	Sorcs2							12499000
Q9EPW0	Inpp4a							121440000
Q9EQ20	Aldh6a1							84325000
Q9EQF6	Dpysl5							308450000	223030000	251940000		451900000
Q9EQH3	Vps35	84082000	520370000	256100000	406640000	225520000	105170000	1387600000	283390000	355010000	2352000000	1044600000	1158200000
Q9EQZ6	Rapgef4		366040000					162120000			194060000
Q9ER00	Stx12	428120000		260970000		190580000	177080000	168770000	477810000	207450000		410720000
Q9ERD7	Tubb3	2967500000	5510500000	1795800000	4535500000	2986500000	1833600000	6224000000	2100000000	2732700000	8087000000	4704900000	4863200000
Q9ERK4	Cse1l							46944000			99056000
Q9ERL9	Gucy1a1							65069000
Q9ERS2	Ndufa13	554220000	433650000			251770000	764200000	494060000		614370000	658640000
Q9ES28	Arhgef7							130760000
Q9ES97	Rtn3	792990000	600010000			666250000	635960000	1361800000	1239200000	960670000	2668700000	1501800000	1173200000
Q9ESJ4	Nckipsd							58469000			98687000	70256000
Q9ESM3	Hapln2	267860000			505550000
Q9ESN6	Trim2			115980000				98257000	293220000			413230000
Q9ESW4	Agk		556130000					392380000			376270000	140500000
Q9ESX5	Dkc1								80020000
Q9ET01	Pygl			183980000
Q9ET30	Tm9sf3						240140000
Q9JHK4	Rabggta							50771000
Q9JHU4	Dync1h1	4384600000	9557700000		6907700000	4693300000	1414300000	13826000000	1988700000	1953400000	15124000000	3667600000	7853600000
Q9JI90	Rnf14							40784000
Q9JI91	Actn2							95741000
Q9JIA1	Lgi1	951210000	2698200000	1433200000	1938000000	2016800000	598200000	1540600000	1022200000	1272500000	851030000	2688500000	1960600000
Q9JII6	Akr1a1							45092000
Q9JIS5	Sv2a	1924000000	3185200000	1549100000	2029900000	2497600000	3168600000	3051200000	2151700000	2056000000	1478200000	2350000000	2076700000
Q9JIX8	Acin1								283530000	198340000
Q9JJK2	Lancl2	145440000	115150000			259630000	123930000	388660000	286680000	195970000	325880000	452650000	328920000
Q9JJV2	Pfn2											91158000
Q9JJV5	Cacng3					147190000		111770000
Q9JJY3	Smpd3								184330000			62434000
Q9JJZ2	Tuba8		97851000					117400000			150120000
Q9JKD3	Scamp5						192080000	149930000	126250000		335350000
Q9JKD9	Zbtb32						135070000
Q9JKK1	Stx6	106930000							159850000			122390000
Q9JKK7	Tmod2						67440000	22294000
Q9JKR6	Hyou1							43723000
Q9JKY5	Hip1r							100270000
Q9JLB0	Pals2								79801000			118520000
Q9JLM8	Dclk1	248700000	718030000	132110000		443830000		1329300000	210740000	192570000	1166700000	400150000
Q9JLN9	Mtor							73855000
Q9JLR1	Sec61a2										114210000
Q9JLV5	Cul3							89783000				153010000
Q9JLZ3	Auh			306390000		123420000	193230000		154800000	145130000		391290000
Q9JM52	Mink1		175510000					206600000	205200000		159120000
Q9JM63	Kcnj10							56452000
Q9JM76	Arpc3							285990000	232620000	228410000	215440000	383500000	142540000
Q9JMA1	Usp14							38149000				92190000
Q9JME5	Ap3b2							380910000			391910000	109570000
Q9JMH9	Myo18a	432840000	821760000	319930000		505050000	178910000	1301800000	290930000	255800000	562700000	429780000
Q9QUI0	Rhoa		308900000	241390000		343590000	178780000	411480000	236300000	294950000		239250000
Q9QUJ7	Acsl4							19874000
Q9QUP5	Hapln1	7398200000	4826100000	5330300000	7295500000	6290900000	3578900000	3962600000	4344400000	2810900000	1960300000	3957200000	2301200000
Q9QVP9	Ptk2b							82676000			114490000	104350000
Q9QWI6	Srcin1	802990000	2772800000	906190000	843510000	1269600000	435680000	3306200000	1065300000	522370000	1583700000	1189500000	349880000
Q9QWY8	Asap1							104520000
Q9QXL2	Kif21a					118100000		246830000	145770000	100040000	228340000	117740000
Q9QXS1	Plec	5853200000	13558000000	6734200000	7744200000	10273000000	2067600000	14429000000	2320700000	1854400000	7017600000	4667000000	5263400000
Q9QXS6	Dbn1	287480000	204390000			454880000	179280000	1362500000	848880000	360430000	1390900000	610170000
Q9QXW9	Slc7a8									33221000
Q9QXX4	Slc25a13				533470000
Q9QXY6	Ehd3	145360000	294860000	316840000	168980000	110240000	99928000	788260000	329250000	242870000	604530000	315640000	146210000
Q9QXZ0	Macf1	49704000	307560000	154500000		219100000		1537100000	67074000	99960000	147460000	117940000
Q9QY76	Vapb								157000000			138020000
Q9QYA2	Tomm40			153560000			897460000	156420000	635140000	470750000	298010000	94066000
Q9QYB5	Add3			136160000				150800000	138410000			160430000
Q9QYB8	Add2							254420000	303080000	276680000		336670000	229980000
Q9QYC0	Add1	384500000	410610000	378120000	233610000	409980000	178030000	855320000	825360000	601830000	549050000	1242500000	589620000
Q9QYF9	Ndrg3							159150000
Q9QYG0	Ndrg2							188210000		62369000		927140000
Q9QYJ0	Dnaja2		212660000	231900000		105130000	121600000	375890000	171340000	237550000	208360000	490960000	246040000
Q9QYR6	Map1a	5521900000	2776200000	2458500000	3831000000	3715000000	1738400000	4041300000	4522700000	3264400000	1177200000	4677800000	2504000000
Q9QYS2	Grm3	322250000	2958800000		695830000	401570000	127680000	1683100000	250690000	125810000	1400900000	694920000	518760000
Q9QYX7	Pclo	258170000	499470000	76030000			159470000	558660000	459010000	141530000	427250000	861680000
Q9QZB0	Rgs17							29172000
Q9QZE5	Copg1							77230000			96547000
Q9QZF2	Gpc1			167100000
Q9QZI8	Serinc1						164780000	90691000	164740000	151670000
Q9QZQ8	Macroh2a1	269950000	440770000	726660000	450800000	600270000	170040000	547760000	342820000	502320000	330020000	689680000	575620000
Q9QZX7	Srr					66589000		229290000			387770000
Q9QZZ4	Myo15a			330070000
Q9R0K7	Atp2b2	8528500000	16068000000	7579600000	10884000000	11811000000	9314600000	12043000000	7671200000	7298000000	11197000000	11605000000	9252700000
Q9R0N7	Syt7		190000000	109010000			96376000	231050000		89478000	64783000	129170000
Q9R0P5	Dstn		200770000		253630000	339440000		324020000		273330000	357210000	511180000
Q9R0P9	Uchl1							487280000			434260000	1584800000
Q9R0Q6	Arpc1a	417820000	702120000	927170000	573700000	535150000	285040000	809200000	1412600000	901920000	416190000	2661100000	857500000
Q9R0Q7	Ptges3							164320000			329910000	219310000
Q9R0X4	Acot9		276130000			234080000		354960000		166820000	344510000	191720000
Q9R0Y5	Ak1							83498000			96759000	78777000
Q9R111	Gda								181840000			112210000
Q9R1L5	Mast1							11368000
Q9R1P4	Psma1											8438800
Q9R1Q7	Plp2									69036000
Q9R1Q8	Tagln3											357080000
Q9R1Q9	Atp6ap1		259280000		376910000			337620000	394600000	317730000
Q9R1R2	Trim3							103860000			106060000
Q9R1T4	Septin6	419950000	487260000	538770000	445850000	607190000	230290000	724670000	369800000	381490000	434020000	1259500000	686520000
Q9R1V4	Adam11								72783000
Q9R1V6	Adam22	380310000	260120000			280880000	421600000	273830000	1444700000	584800000		347610000	389890000
Q9R1V7	Adam23	147470000	125900000	262130000			305760000	95640000	407140000	129250000		222980000	243240000
Q9R226	Khdrbs3								149680000
Q9WTM5	Ruvbl2							80274000
Q9WTR1	Trpv2						155900000	88690000	149140000
Q9WTT4	Atp6v1g2						259370000	106580000	418540000	208100000		476650000
Q9WU40	Lemd3		44633000
Q9WUA2	Farsb							76926000
Q9WUA3	Pfkp	893830000	1716200000	123600000	819200000	816580000	410900000	2602000000	615200000	722760000	2832000000	1542900000	1662300000
Q9WUB3	Pygm							175940000			228800000
Q9WUC3	Ly6h							142490000				205020000
Q9WUK2	Eif4h											158160000
Q9WUM4	Coro1c			223730000		146840000		142060000	214900000	192040000		261180000
Q9WUM5	Suclg1	1246900000	2306400000	740960000	1831100000	1057400000	976020000	1911200000	819970000	1028200000	1772900000	1213100000	1295900000
Q9WUQ2	Preb							51456000
Q9WUR9	Ak4							174890000			125600000
Q9WV18	Gabbr1		197050000					135540000	153130000		140800000	156400000
Q9WV31	Arc										22161000
Q9WV34	Mpp2	126730000	263230000			239540000		440330000	294840000	191040000	572440000	506110000	216660000
Q9WV55	Vapa	569020000	288200000	337850000		393640000	387240000	734660000	970100000	701880000	492500000	556360000	268540000
Q9WV60	Gsk3b							143490000
Q9WV69	Dmtn							93202000	118550000	118470000	90971000	205940000
Q9WV92	Epb41l3	2228000000	2039300000	277160000	1587000000	1295700000	870180000	2350900000	1480600000	985740000	2016400000	3018200000	1880900000
Q9WVA3	Bub3											60364000
Q9WVC3	Cav2							41218000
Q9WVK8	Cyp46a1		460040000					517910000			342870000
Q9Z0E0	Ncdn	194270000	599320000		242380000	447950000	337680000	1561800000	488830000	474790000	2781300000	1554900000	610450000
Q9Z0H8	Clip2	153840000		426050000		110130000	149750000	98766000	2308300000	302060000		1122500000
Q9Z0J4	Nos1							23126000
Q9Z0N1	Eif2s3x											80519000
Q9Z0P4	Palm											171530000
Q9Z0R4	Itsn1							69199000
Q9Z0V1	Kcnd3							79868000
Q9Z0V2	Kcnd2							47078000			93872000
Q9Z0W3	Nup160							8234900
Q9Z0X1	Aifm1						241090000			149850000		87276000
Q9Z110	Aldh18a1							80071000
Q9Z127	Slc7a5							111380000			176530000	176210000
Q9Z130	Hnrnpdl											81398000
Q9Z140	Cpne6				204160000	527740000	168680000	655860000	195040000	147300000	291900000	123800000
Q9Z1B3	Plcb1	303770000		94210000		278420000	68992000	71747000	741680000	269700000		671230000
Q9Z1G3	Atp6v1c1	337880000	476260000	283030000	387640000	280350000	222070000	547900000	595750000	232260000	412640000	977360000	547370000
Q9Z1G4	Atp6v0a1	5130600000	6268500000	3814100000	6053000000	7674500000	10079000000	10970000000	14172000000	8718000000	12437000000	5557700000	6498100000
Q9Z1J3	Nfs1							40678000
Q9Z1N5	Ddx39b							78091000				154460000	191740000
Q9Z1Q2	Abhd16a							60932000
Q9Z1Q9	Vars1							66261000				78024000
Q9Z1S5	Septin3	854400000	650150000		732100000	737720000	392300000	1576500000	839800000	717410000	1149800000	1462100000	947440000
Q9Z1Z0	Uso1							130700000
Q9Z204	Hnrnpc											201100000
Q9Z218	Dpp6	494310000		223680000			1108900000	480540000	840400000	559450000	110120000	287200000	124200000
Q9Z268	Rasal1	167600000	88976000			322970000		640780000	89279000	45216000	192130000	50577000
Q9Z2D6	Mecp2	186900000		454660000	190960000	141350000	136100000	308430000	1342400000	635600000		1013300000	540430000
Q9Z2H2	Rgs6							38140000
Q9Z2H5	Epb41l1		515080000				80671000	2693700000	138090000	156790000	1178200000	995560000	239550000
Q9Z2I0	Letm1	132280000				314240000	149450000	231300000	317270000	254590000	269400000	214040000
Q9Z2I8	Suclg2										55654000
Q9Z2I9	Sucla2	1088500000	1470600000	846760000	1980400000	1217300000	916220000	2295200000	1006000000	1087000000	2597500000	1816200000	2040800000
Q9Z2Q6	Septin5	1678600000	1910200000	1237600000	1713200000	2149000000	1001000000	3163900000	1812900000	1650700000	2568000000	2926900000	2212500000
Q9Z2U0	Psma7											60105000
Q9Z2U1	Psma5								68418000
Q9Z2W0	Dnpep							32152000
Q9Z2W1	Stk25							39441000
Q9Z2W9	Gria3	89165000	171800000			182890000	153530000	93039000	159440000	135680000	182860000	97541000
Q9Z2Y3	Homer1		173660000	544490000			185500000	264670000	624120000	286270000	634600000	413710000
