# Supplementary material for: Pathological extracellular matrix changes in decellularized normal appearing gray matter and subpial multiple sclerosis lesions
Source: iScience. 2026 Jun 6;29(6):116020. doi: 10.1016/j.isci.2026.116020 (PMC13264259; doi:10.1016/j.isci.2026.116020)
Supplement: Table S6. Proteins detected in dDemyelinated, dRemyelinating, and dRemyelinated cortex by LC-mass spectrometry [file mmc4.xlsx]

## Sheet: table S6
UniProt	gene name	dDemyelinated 1	dDemyelinated 2	dDemyelinated 3	dDemyelinated 4	dRemyelinating 1	dRermyelinating 2	dRemyelinatiing 3	dRemyelinating 4	dRemyelinated 1	dRemyelinated 2	dRemyelinated 3	dRemyelinated 4
A2A5R2	Arfgef2		54424000
A2A690	Tanc2		99201000			87029000
A2AGT5	Ckap5	129750000	194400000
A2AJA9	Ajm1		158170000			523260000							250540000
A2ALS5	Rap1gap			154880000
A2APX8	Scn1a		74772000			127640000							81355000
A2AQ25	Skt					242440000							251030000
A2ASQ1	Agrn	293340000		81265000			237640000		105670000	133240000		1297300000
A2ASZ8	Slc25a25	95134000
A2BDX3	Mocs3												15362000
A2CG49	Kalrn		156870000			547530000							137940000
A6X919	Dpy19l1					21687000
B0V2N1	Ptprs		101920000	132150000		181040000	120730000						133500000
B1AWN6	Scn2a	360730000	457490000	292300000	315210000	1224700000	129130000						616930000
B1AXV0	Frrs1l					42093000
B1AY13	Usp24		95568000
B1AZP2	Dlgap4					219660000							151280000
B2RSH2	Gnai1	1003300000	1264600000	1644100000	1711600000	1304800000	1164600000	401490000	594840000	307890000		228300000	748590000
B2RUJ5	Apba1			49970000
B9EJ86	Osbpl8					59844000
B9EJA2	Cttnbp2	66078000		116250000			67091000
B9EKR1	Ptprz1	342870000		577300000	590810000	603800000	692830000		524230000	1303200000		3593200000
D3YVF0	Akap5	162350000		562340000			192650000					404210000
D3YXK2	Safb	25159000
D3YZU1	Shank1		55727000			670490000							240560000
D3Z7P3	Gls	320840000	1960700000	414790000	1001200000	1551400000	739630000					215240000	415310000
E9PUL5	Prrt2	727010000	343580000	247480000			328860000
E9Q3L2	Pi4ka		367610000	118310000	32445000	1373100000							527550000
E9Q401	Ryr2		944440000		202370000	1253000000							1276400000
E9Q557	Dsp							640090000			262190000
E9Q6P5	Ttc7b			72453000	33140000	195860000
E9Q7X7	Nrxn2	118040000										517060000
F6SEU4	Syngap1	54767000	3256600000		169320000	10375000000	181560000					166950000	4938400000
F6ZDS4	Tpr						198260000					393240000
F8VPU2	Farp1		311200000	121790000		164730000							355140000
G3X9K3	Arfgef1		50219000
G5E829	Atp2b1	4821000000	7023700000	5895300000	5751400000	6528200000	5219900000	1558100000	3998600000	1002900000	634070000	2281600000	6719800000
G5E8K5	Ank3	104860000	665020000	486980000	515800000	975720000							904330000
O08529	Capn2		227610000			124080000
O08532	Cacna2d1	232380000	89056000	350050000
O08539	Bin1	521280000	156300000	1579100000	167700000		332150000					793950000
O08550	Kmt2b					98759000
O08553	Dpysl2	13497000000	7354500000	30912000000	12122000000	6368100000	11883000000	7348700000	13042000000	6546100000	4779000000	8035800000	7169300000
O08585	Clta		342240000
O08586	Pten		103240000
O08599	Stxbp1	26183000000	21117000000	32753000000	33181000000	47280000000	31922000000	7543600000	17487000000	15153000000	11166000000	11170000000	32985000000
O08638	Myh11					283630000							212120000
O08688	Capn5	127970000					116690000					106950000
O08709	Prdx6			123570000	188430000	163460000
O08749	Dld	462610000	333220000	364320000		276640000	148490000					553670000	292590000
O08756	Hsd17b10		367610000			427240000							384160000
O08788	Dctn1	254310000	270790000	248460000	467450000	406770000	326060000					225180000	355730000
O08810	Eftud2			65431000
O08914	Faah		104700000			91389000
O08917	Flot1	711520000	261480000	251290000		232750000	279300000					213920000
O08989	Mras			70050000		117160000
O09111	Ndufb11	2270600000
O35083	Agpat1					48708000
O35098	Dpysl4	172560000	109240000	327110000			196650000
O35129	Phb2	3555200000	3404500000	1038500000	1701400000	1719700000	1971700000	492650000	4874200000			1257000000	1045900000
O35136	Ncam2	235000000	146060000	382740000	277360000	197610000	249520000					352530000
O35239	Ptpn9		97972000			111670000
O35295	Purb	182540000	134980000	326510000		117420000						324380000
O35316	Slc6a6					49236000
O35326	Srsf5	246150000		330080000						384250000		375330000
O35381	Anp32a			38600000
O35382	Exoc4		156010000
O35405	Pld3			185470000
O35465	Fkbp8		81944000
O35474	Edil3	311300000										455540000
O35526	Stx1a	8980700000	2511800000	12154000000	4942800000	3194400000	8262900000	2748400000	8111800000	7896700000	8499400000	20735000000	2245000000
O35633	Slc32a1	1858000000	700810000	1027500000	160230000	334130000	763640000		2505400000			253660000	422480000
O35643	Ap1b1		131620000	237420000		196560000
O35678	Mgll		200280000
O35681	Syt3					17983000
O35682	Myadm	795830000	404390000	514490000	419240000	230690000	678690000			597070000	699360000	893130000	221930000
O35737	Hnrnph1			364370000		181600000							210130000
O35874	Slc1a4	139190000		175160000		201980000
O35927	Ctnnd2		271790000			286620000							227820000
O35954	Pitpnm1		134120000
O54724	Cavin1										60394000
O54774	Ap3d1		365410000	111930000		314040000							244970000
O54781	Srpk2			164810000
O54829	Rgs7	212900000	315270000	344840000		241400000
O54833	Csnk2a2					77661000
O54865	Gucy1b1		314740000	100330000		205290000
O54946	Dnajb6		240860000			166190000						90208000	84221000
O54991	Cntnap1	3306700000	342070000	1364100000	2482900000	1460500000	2176300000	688210000	365600000	7140700000	6753300000	3437400000	1550400000
O55022	Pgrmc1	265710000								486460000
O55100	Syngr1	963700000	1045700000	1442600000	798800000	588860000	800110000		867720000			1038000000	778110000
O55106	Strn					110340000
O55125	Nipsnap1	1064700000		1180700000	685830000	519570000		654950000		1551400000	906010000	2018400000	608840000
O55126	Nipsnap2	717060000		1212100000	505400000	398190000	1451300000		975370000	1971600000	857750000	2458000000
O55131	Septin7	2571800000	1902600000	5683000000	3439900000	2343500000	3313300000	877200000	3619300000	453610000		1060600000	3086500000
O55142	Rpl35a	361380000				650780000	514390000					282850000
O55143	Atp2a2	3701900000	10457000000	3129200000	5594300000	8267000000	4062200000		639320000			1400800000	9271600000
O55222	Ilk					75121000
O55234	Psmb5			180860000								181750000
O70133	Dhx9			319230000		124540000	161480000					174100000
O70161	Pip5k1c		200520000	264620000		271730000
O70251	Eef1b			25511000
O70310	Nmt1			60572000
O70318	Epb41l2		669890000	533550000		389320000	181040000						425320000
O70325	Gpx4			75889000
O70439	Stx7	302100000		362030000			229510000			326560000		811590000
O70443	Gnaz	745790000	1067500000	571670000	864210000	1617800000	727370000					155710000	1195900000
O70492	Snx3		62323000
O70503	Hsd17b12		390470000			536610000							392220000
O70589	Cask		103500000	231990000		145770000	89723000
O88342	Wdr1	409530000	383000000	1636100000	570110000	511520000	436640000						539830000
O88343	Slc4a4	852840000	462060000	1037700000	986900000	2134600000	692840000		332360000			267640000	1045400000
O88384	Vti1b											492590000
O88441	Mtx2								98856000
O88444	Adcy1		83443000			79748000
O88448	Klc2		196410000
O88532	Zfr			52190000
O88544	Cops4			83042000
O88569	Hnrnpa2b1	1075800000	812990000	1453000000	840090000	529270000	880630000		979820000	1872100000	994170000	735830000	681340000
O88712	Ctbp1		712840000	333180000	451660000	856550000							402750000
O88737	Bsn	369670000	1353200000	1024600000		3812200000	1133000000		33175000	571540000	196180000	3113800000	1970300000
O88741	Gdap1	219280000	360400000	286340000	291460000	437840000						161020000	324750000
O88844	Idh1	75142000
O88935	Syn1	8190700000	11783000000	15695000000	10363000000	14077000000	8139700000	981940000	6018200000	8958400000	5901100000	13366000000	9175600000
O88983	Stx8			23419000
O88998	Olfm1						622410000			830900000		1523400000
O89053	Coro1a		183470000	1331900000	300400000	304440000	297530000						365470000
O89116	Vti1a											165280000
P00397	Mtco1	1676500000	650400000	172970000	743390000	416660000	697790000		3783300000
P00405	Mtco2	10820000000	7017600000	1646400000	4198500000	8714900000	6299300000	5951600000	30877000000	1007100000	1050600000	1483600000	3318900000
P00416	mt-Co3	1349100000	2065900000	460540000	707430000	627250000			2208400000				467030000
P00920	Ca2	357350000		152980000	245000000
P01831	Thy1	5179300000	5216900000	11698000000	8036400000	920590000	2740000000		4168100000	4154600000	3653400000	8209200000	2065500000
P01942	Hba	1027800000		1031000000		275810000				885820000
P02088	Hbb-b1	1266100000	731270000	1622800000		325550000		754550000	626380000	1361900000		242800000	273900000
P84244	H3-3a	40420000000	5621600000	18643000000	18172000000	14364000000	22128000000	31024000000	16953000000	13528000000	37384000000	28670000000	5837200000
P02463	Col4a1		498030000			948080000							267330000
P02468	Lamc1	547460000	89411000	227700000		127970000	1471600000	189230000	526870000	390700000	342300000	2660400000	40045000
P02469	Lamb1											42503000
P03888	Mtnd1		230940000			225540000			304540000
P03911	Mtnd4	283950000	460310000		90555000	167370000	273210000		575590000				133610000
P03921	Mtnd5	616930000	577880000		318150000	297590000	612470000		864170000				194880000
P03930	Mtatp8		503620000	343550000			343490000
P03995	Gfap	1589000000	1206400000	193100000	910130000	2762200000	1051400000	2923800000		3940100000	2312100000	459100000	2124100000
P04370	Mbp	16124000000	1095800000	7369000000	12692000000	2520100000	4525500000	13686000000	4701500000	14658000000	26984000000	8742800000	2579300000
P04627	Araf		78981000	104360000
P04925	Prnp			111780000			141010000					352080000
P05063	Aldoc	623830000		703680000	509690000	322290000	170100000					1734100000	173460000
P05064	Aldoa	8892900000	1028500000	11290000000	3533900000	1666700000	3710500000	2862300000	5711700000	6213000000	6091900000	30747000000	607580000
P05132	Prkaca			105140000
P05201	Got1			514680000
P05202	Got2	3562400000	4363700000	7872000000	3422000000	5584400000	2585300000	967740000	894730000	972710000	478810000	2850900000	6946800000
P05213	Tuba1b	2828100000	13520000000	4446700000	7041600000	9075000000	6075000000	2158300000	1439600000	1564700000	1408800000		11518000000
P05480	Src			86613000		133060000
P06151	Ldha	639350000	1156300000	3181100000	1333600000	1255000000	1045300000		66095000			746510000	1259700000
P06745	Gpi	835030000	368630000	1106400000	1008800000	696300000	535560000						1208600000
P06801	Me1			102170000
P06837	Gap43	211060000		277820000
P07356	Anxa2						100530000				119410000
P07724	Alb	696960000					202180000
P07901	Hsp90aa1	1409200000	1336400000	3343800000	2269100000	1557700000	1313900000		1068800000	571110000	169640000	492080000	2236800000
P08113	Hsp90b1	172510000	214660000	252850000	134640000	185080000	141980000
P08122	Col4a2		309200000			271190000
P08226	Apoe	457990000	287170000	750560000	306790000		448920000	810680000	504190000	397400000	375930000	369870000
P08249	Mdh2	2557000000	652300000	606660000	675810000	852110000	111410000				260230000	2358300000	899530000
P08414	Camk4		138120000			87018000							75980000
P08551	Nefl	11882000000	7473900000	3375700000	16801000000	8714800000	10033000000	9032400000	3507700000	16559000000	11485000000	2627700000	12633000000
P08553	Nefm	25416000000	11456000000	7320800000	32960000000	12315000000	15338000000	16386000000	8608300000	36240000000	24832000000	8265500000	18738000000
P08752	Gnai2	1173400000	2009700000	1948900000	1973400000	1909100000	1646000000	178750000				364600000	1469500000
P09405	Ncl	218070000		531610000			546390000		782920000	1132800000		840190000
P09411	Pgk1	1257700000			775570000	316640000						496020000	693900000
P09671	Sod2	564160000	238990000	741710000	521170000	997490000	233940000					416910000	725100000
Q3THW5	H2az2	15755000000	2695900000	15135000000	7864700000	2824500000	11385000000	15530000000	11249000000	19422000000	38497000000	18178000000	3596200000
P0DN34	Ndufb1	840590000	643110000						1005100000
P0DP28	Calm3						286990000
P0DP60	Lynx1	158450000		139060000
P10126	Eef1a1	1464300000	2814100000	1836200000	2148000000	3416900000	1334800000			548100000	685550000	555380000	3105500000
P10493	Nid1						203180000					318900000
P10630	Eif4a2	221590000	483120000	612140000	446770000	357590000	253360000					144190000
P10637	Mapt	419350000	58862000	4811200000			143490000			255820000		1354100000
P10649	Gstm1	420750000	289370000	702580000		233170000	233790000					433400000	249450000
P10833	Rras												92227000
P10852	Slc3a2	1383100000	1355700000	1505800000	610140000	546510000	425590000		1673100000			1206100000	197070000
Q8CGP2	Hist1h2bp	18156000000	3680400000	16440000000	13185000000	7116000000	13639000000	19032000000	13712000000	46365000000	39602000000	28250000000	6018100000
P10922	H1-0	2908500000	284930000	1048600000	1434300000	373540000	1517000000	2178000000	2042800000		2775000000	2431300000	259530000
P11031	Sub1			156620000								433870000
P11499	Hsp90ab1	4262800000	3904400000	9065000000	5829500000	3331000000	5059600000	1771800000	4101400000	2385600000	1110500000	2657900000	4063700000
P11627	L1cam	151100000		136470000	209530000	162010000
P11798	Camk2a	3250900000	37698000000	5972400000	7734000000	48743000000	9375400000	285360000	1738300000	2180400000	2947200000	1170500000	40299000000
P11881	Itpr1		1258900000			1281200000							1483100000
P11983	Tcp1	190670000	499390000	438560000	387440000	380260000	93425000						249410000
P12023	App	296640000		342650000			295150000					267310000
P12367	Prkar2a			130250000
P12382	Pfkl	195660000	870820000	436060000	632240000	980210000	471500000						727090000
P12787	Cox5a	3782300000	2484500000				1160300000	3577800000	7293900000
P12815	Pdcd6		73326000
P12849	Prkar1b		86374000										86599000
P12960	Cntn1	12421000000	2614100000	8263200000	7696500000	2852300000	10961000000	8530800000	9254600000	19536000000	12978000000	17358000000	2405900000
P12970	Rpl7a	211320000	451780000	286550000	437300000	617880000	339790000						517550000
P13020	Gsn	120630000		129380000
P13595	Ncam1	4814800000	2150700000	5484400000	5128300000	2430500000	3523900000	4649400000	4572900000	12196000000	7548100000	8333300000	2090200000
P13707	Gpd1		271160000	367150000
P14094	Atp1b1	18843000000	19617000000	17840000000	18831000000	11422000000	12442000000	5903600000	14823000000	10910000000	9805900000	17827000000	9915800000
P14106	C1qb			569970000			331760000			779270000		1323300000
P14115	Rpl27a	178880000	648010000	172320000	420830000	700390000	236980000						750450000
P14131	Rps16	692770000	686080000	516430000	518140000	659030000	560810000						586570000
P14148	Rpl7	255100000	876330000	470990000	777400000	1531600000	316920000						1038700000
P14152	Mdh1	1164700000		3192000000	878120000	719820000	1273500000					1025700000	940740000
P14206	Rpsa	173860000	95783000	288220000			181800000					256670000
P14211	Calr			541080000	339720000	316410000	324790000					225360000	193970000
P14231	Atp1b2	1087800000	1038100000	763220000		254910000			879860000	410540000	871890000	1232500000
P14733	Lmnb1	2609900000	122000000	1558500000	259930000	268050000	3797300000	558760000	664710000	1821900000	677650000	3256400000	224220000
P14824	Anxa6	151040000			163040000	107490000						104050000	163980000
P14869	Rplp0	420470000	179720000	288040000	417870000	609710000	294980000		375430000			179120000	640590000
P14873	Map1b	2190700000	1119600000	2073200000	1605000000	714490000	3098700000	1109600000	2110000000	3869600000	1388300000	10793000000	2557900000
P15105	Glul	12844000000	14189000000	12906000000	7334900000	8719300000	10205000000	7568000000	8143700000	8430800000	9490700000	7957300000	13139000000
P15116	Cdh2			183550000						291700000		190840000
P15209	Ntrk2												124390000
P15388	Kcnc1					97675000
P15532	Nme1											302440000
P15864	H1-2	19216000000	1136600000	9910500000	5125400000	712170000	11249000000	20076000000	11147000000	4933100000	11005000000	12630000000	947390000
P16054	Prkce		160510000	52403000
P16125	Ldhb	3437200000	3235600000	10115000000	4815100000	2296200000	3024500000		1345000000	230620000	390450000	1597500000	2555500000
P16330	Cnp	58382000000	16888000000	31030000000	57532000000	24372000000	37707000000	72437000000	21571000000	41399000000	40251000000	21040000000	29867000000
P16388	Kcna1			327070000	580490000	590200000							933420000
P16460	Ass1		168130000			219360000							207370000
P16546	Sptan1	26887000000	15038000000	31740000000	20269000000	12668000000	29459000000	20468000000	27128000000	24446000000	21392000000	22449000000	13481000000
P16627	Hspa1l												19097000
P16858	Gapdh	10285000000	19447000000	15754000000	20261000000	24899000000	18571000000	2302000000	4987200000	5484000000	3336300000	6186800000	22463000000
P17095	Hmga1											279450000
P17182	Eno1	6261800000	827960000	2916900000	3031300000	1599300000	2169500000	675370000	2131600000	1449500000	1188400000	1445200000	1450500000
P17183	Eno2	237500000	75851000	57027000								243420000
P17426	Ap2a1	1018300000	1715900000	4123400000	2482900000	2462500000	1370600000		422500000			77969000	1901800000
P17427	Ap2a2	284780000	132470000	1400400000	975650000	697190000	308870000						438080000
P17710	Hk1	16778000000	13328000000	19634000000	20115000000	27946000000	21070000000	6744700000	9759300000	6070800000	5024900000	6191800000	28028000000
P17742	Ppia	248730000	140930000	120650000	207020000	293350000						380200000	444990000
P17751	Tpi1	599830000	341540000		700380000	548280000	358190000			283590000		607370000	824560000
Q61696	Hspa1a		55137000
P18052	Ptpra		111730000			90194000
P18572	Bsg									292920000	337340000	219590000
P18760	Cfl1	1813300000	2005700000	6238500000	1672300000	1134400000	1156400000		321460000	3648600000	1300300000	1873700000	1996500000
P18872	Gnao1	16736000000	27640000000	23416000000	23907000000	26279000000	19476000000	7087600000	9046900000	6545700000	6574900000	6233300000	19786000000
P19096	Fasn		1679900000	1433300000	405130000	567400000	193030000						618770000
P19137	Lama1	114760000					77893000					1030900000
P19157	Gstp1											134060000
P19246	Nefh	3026700000	1624000000	1070200000	4565800000	1999200000	2360700000	2198400000	517510000	2728300000	2573000000	413360000	3157400000
P19253	Rpl13a	224050000	327640000	221160000	200090000	365330000	221120000						923530000
P19536	Cox5b	2332000000					726960000		3120400000
P19783	Cox4i1	15455000000	7060600000	1097400000	2122400000		5355200000	9298200000	29933000000	1014200000		4139800000
P20029	Hspa5	268380000		147470000								115780000
P20060	Hexb			339760000			227030000					1082000000
P20108	Prdx3			170220000
P20152	Vim	291450000	392760000	163340000		797820000	441510000			1077100000		202250000	308980000
P20357	Map2	3182000000	6113900000	7514700000	2937700000	4385900000	4635000000	626810000	1492100000	4115300000	3920500000	7875700000	6595400000
P20444	Prkca					158620000							191080000
P20917	Mag	2642800000	133200000	1125200000	3031200000	627600000	838590000	4601000000	1000300000	4141500000	4532100000	2146100000	730780000
P21278	Gna11	51916000	88741000	154600000	49936000	85390000
P21279	Gnaq	278060000	341510000	744800000	445630000	359250000	143880000						317750000
P21447	Abcb1a					87943000
P21619	Lmnb2	1553700000		678640000		308290000	1876000000	887450000		1542300000	1313500000	1852700000
P21981	Tgm2					34159000
P22315	Fech					205430000
P22723	Gabrg2		142540000		52068000	306260000							158550000
P22892	Ap1g1												127070000
P23116	Eif3a					96921000
P23242	Gja1		372830000		164470000	213900000
P23818	Gria1	186650000				118560000
P23819	Gria2	432020000	781300000			905570000	246560000					197510000	328700000
P23927	Cryab	191470000	309390000	123860000	194430000	225880000	171560000
P24270	Cat			94326000								385250000
P24369	Ppib									182980000		460530000
P25444	Rps2	231610000	464660000	275130000	414360000	777520000	263600000						517200000
P26231	Ctnna1		86530000
P26369	U2af2											229650000
P26443	Glud1	1659400000	1500400000	3018500000	2609000000	2727000000	1967000000	608200000	735680000			636900000	2203900000
P26645	Marcks	376650000		366090000
P27048	Snrpb											417830000
P27546	Map4	145130000	217300000	395310000		174490000	176040000					369820000	113680000
P27601	Gna13		151270000			328980000							247840000
P27659	Rpl3	190680000	163260000	222680000		877520000	129750000						641670000
P27773	Pdia3	543800000		436520000
P28352	Apex1											867820000
P28652	Camk2b	3117700000	28544000000	3851300000	6395600000	37735000000	5863000000		437800000	1683800000	1414600000	774480000	33151000000
P28656	Nap1l1		183070000	384340000	1115200000	277770000							219450000
P28660	Nckap1	179490000	484180000	764200000	851570000	1138200000	325940000						945460000
P28661	Septin4			203760000		173550000
P28663	Napb	845860000	1465600000	1642900000	567770000	784230000	618120000			446620000		333510000	488380000
P28738	Kif5c	228500000	390810000	469600000		249790000	401910000						353260000
P28740	Kif2a		455340000			409530000							321200000
P28867	Prkcd				200250000
P29341	Pabpc1	135410000		201790000								194560000
P29387	Gnb4		51901000			60446000
P29416	Hexa			79616000
P30275	Ckmt1	12173000000	2441800000	13370000000	6725200000	2929800000	11102000000	7921000000	10061000000	21038000000	18906000000	28370000000	3520900000
P30999	Ctnnd1					149940000
P31324	Prkar2b	138500000	229820000	616790000		275870000	353140000						385550000
P31648	Slc6a1	1422000000	887080000	778120000			1066900000
P31650	Slc6a11		580280000	686610000		257850000
P31750	Akt1		30942000
P31938	Map2k1	126950000	784850000	342710000	185790000	352730000							248190000
P32037	Slc2a3	362120000		527320000		310710000	322530000			370750000		451520000
P32067	Ssb			92166000
P32883	Kras	313020000	396260000	332010000	469200000	525630000	284730000						356340000
P34884	Mif		169790000			95638000							85116000
P35282	Rab21		301410000		237780000	428580000	168760000						391700000
P35283	Rab12					140090000
P35292	Rab17		93007000
P35293	Rab18	184570000	318920000	261540000	180700000	240560000	230990000
P35436	Grin2a					677540000
P35438	Grin1		533140000			1272800000							342420000
P35486	Pdha1	1513500000	1117200000	2022300000	1464100000	1513200000	1196300000	1279500000	2741500000	116070000		526600000	902440000
P35564	Canx	1414700000	813830000	1312800000	1262000000	1650700000	936860000		701200000		566160000	573510000	1011600000
P35700	Prdx1	396060000	437360000			201920000	194510000			604350000	388650000	443590000
P35762	Cd81	496970000	173430000		316490000		191240000		645490000	1190600000
P35802	Gpm6a	8316900000	4542700000	17648000000	4792400000	4431400000	4017400000	4605300000	7409500000	4787700000	5752100000	9899900000	2465500000
P35803	Gpm6b	387140000	647430000	677320000	394240000	407360000	219580000						420680000
P35979	Rpl12	695820000	182210000	275980000			503500000	716000000	1141200000	652320000		505850000	173080000
P35980	Rpl18	279860000	993980000	473930000	492640000	1134300000	447200000						980220000
P36536	Sar1a					94060000
P36916	Gnl1		174690000										188020000
P38060	Hmgcl					8772800
P38647	Hspa9	224750000	176310000	95138000		187340000
P39053	Dnm1	7951400000	18198000000	10954000000	13418000000	17143000000	10551000000	1720300000	3874700000	3944900000	2132400000	2249100000	14349000000
P39688	Fyn					93113000
P40124	Cap1	243710000	256070000	1057100000		139070000	97046000
P40142	Tkt	2262000000	1198500000	2142800000	2326400000	2332300000	1861300000	608800000		629250000	642770000	716480000	1929500000
P40630	Tfam			268520000								537050000
P41216	Acsl1		175680000										198870000
P42125	Eci1					38803000
P42208	Septin2			142870000
P42669	Pura	199340000	364590000	400400000	375710000	254440000	225390000		536100000			388480000	288710000
P42932	Cct8		135330000
P43006	Slc1a2	13332000000	28721000000	21329000000	15168000000	20055000000	13460000000	5084600000	13898000000	4192400000	3743000000	10309000000	23886000000
P43024	Cox6a1	257460000	464260000	198130000		166120000			2714900000			279190000
P43274	H1-4	6151200000	388780000	3615400000	1957700000	261870000	4554300000	13193000000	5055200000	2790700000	4150900000	8280400000
P43275	H1-1			308770000
P43276	H1-5	2001000000		637470000	557560000		988100000		1397400000	658330000	912490000	1955800000
P45591	Cfl2			9872600
P45952	Acadm					73619000
P46096	Syt1	9519100000	2685000000	13095000000	7928100000	4566300000	8303200000	5514000000	9378800000	20555000000	16151000000	48961000000	3774700000
P46097	Syt2	226070000		286550000	292170000	291490000	193010000					460290000	414480000
P46460	Nsf	12279000000	28073000000	14756000000	15875000000	26370000000	14020000000	3609800000	5144700000	6507400000	5835100000	4870600000	23551000000
P46471	Psmc2			36799000
P46638	Rab11b		176380000	220280000		184900000
P46660	Ina	21125000000	10196000000	5930700000	21911000000	12984000000	18241000000	26881000000	11167000000	26500000000	22476000000	5814600000	19440000000
P47708	Rph3a		270590000	519280000		396120000							207490000
P47740	Aldh3a2	163220000					156120000					393640000
P47754	Capza2	275100000	200160000	646490000								272930000
P47757	Capzb			279770000		117600000
P47809	Map2k4		162240000	110450000		144630000							169860000
P47857	Pfkm	2333700000	6123800000	4663600000	4976600000	7042000000	2938800000	144580000	273980000	215830000	173970000	499530000	5368700000
P47911	Rpl6	603990000	702400000	623360000	557310000	1310900000	697230000		636250000	269840000		641360000	1256400000
P47915	Rpl29		179200000	276660000	209740000	343750000
P47955	Rplp1					47240000
P47963	Rpl13		243300000	376790000	422350000	1022200000	365080000						778460000
P48318	Gad1		165990000	134120000		126330000							122320000
P48320	Gad2		258420000	220580000		271030000
P48542	Kcnj6					3970600
P48543	Kcnj9					21781000
P48678	Lmna	7557200000	851390000	4905600000	2565900000	1511700000	9903800000	5013300000	5905900000	10079000000	7392100000	20853000000	1571300000
P48722	Hspa4l	164210000		240560000	119260000
P48758	Cbr1	174340000	506400000	137940000		211440000	171710000						263290000
P48771	Cox7a2								1088900000
P48774	Gstm5			186300000
P48962	Slc25a4	3925100000	13750000000	3720800000	4744400000	9179400000	2952500000	1349500000	9963100000	556750000	563670000	3152600000	8408400000
P49025	Cit					160110000
P49183	Dnase1							1330400000			678300000
P49312	Hnrnpa1	169010000	129090000	425340000						487780000		179690000
P49615	Cdk5		608110000	257970000		463090000							637510000
P50396	Gdi1	348110000	63044000	1488500000	358900000	200690000	121730000					192490000	306600000
P50516	Atp6v1a	4968800000	3421000000	8821000000	3801200000	3139400000	3966300000	459470000	5895600000	2479200000	263000000	2820100000	2709500000
P50518	Atp6v1e1	1424500000	527570000	4697200000	811230000	453430000	1031600000	916700000	2853400000	911630000	331800000	1499800000
P50580	Pa2g4			144340000								915740000
P51150	Rab7a	141120000	215860000	183200000		320500000	159950000						264590000
P51174	Acadl		385760000			244180000							286870000
P51410	Rpl9		99796000	76287000	158530000	190750000	82016000						226080000
P51830	Adcy9		150910000	185170000		304680000							111700000
P51863	Atp6v0d1	6941700000	7594300000	2228900000	4706800000	2496400000	6302000000	3241500000	6234300000	5035400000	2895800000	5813100000	3305800000
P51881	Slc25a5	15614000000	32547000000	12910000000	18602000000	27118000000	12204000000	4126800000	22291000000	2388400000	2013200000	10700000000	20010000000
P52480	Pkm	4321700000	2109400000	4771400000	2365500000	2168100000	2615800000	2281900000	3135500000	2635800000	2428700000	4280400000	2506800000
P52503	Ndufs6	84723000
P53026	Rpl10a	425010000			249030000	301920000	441920000		720290000		383900000	315900000	260810000
P53395	Dbt	177400000	190570000			266760000
P53810	Pitpna	12655000
P53986	Slc16a1		110090000
P53994	Rab2a	309140000	1049400000	516550000	613710000	1579800000	285270000						1175300000
P54071	Idh2	313670000	499660000	325900000	319780000	689430000	292430000						349180000
P54285	Cacnb3	174360000		240840000			272380000					433340000
P54320	Eln					126040000
P54775	Psmc4					65213000
P54823	Ddx6			94977000
P55012	Slc12a2			167100000	261960000	241180000
P55066	Ncan	3225100000	1899700000	3373200000	2032800000	2499600000	5481400000	3812900000	5553600000	12422000000	6064600000	7328500000	3648100000
P55088	Aqp4	2783800000	861390000	694470000	1108100000	329950000	2040300000	1429700000	1622400000	3134400000	2881600000	2387700000	389510000
P55096	Abcd3		57969000			69515000
P55258	Rab8a					160800000							168380000
P56135	Atp5mf					683280000
P56371	Rab4a					5684100
Q9CR84	Atp5mc1					7888000
P56391	Cox6b1	618170000	545180000						1364800000
P56399	Usp5	106950000	521670000	227730000		183620000	122230000					59612000	288510000
P56480	Atp5f1b	12260000000	8588500000	9513100000	14202000000	17330000000	11540000000	4717300000	7776200000	8954200000	4988200000	14697000000	13212000000
P56564	Slc1a3	1661400000	4741700000	2799700000	2628200000	3698900000	1999800000		1871000000	1090500000	1361800000	1888500000	3326000000
P57746	Atp6v1d	209170000		465760000		141280000						198670000
P57776	Eef1d			88047000
P57780	Actn4		150970000	266960000		237110000							177900000
P58252	Eef2	895310000	3290800000	1916800000	2130400000	2878800000	1343600000		15136000				2647100000
P58281	Opa1	1480400000	2853000000	524400000	1120600000	2971200000	1427800000		386800000			467700000	1612700000
P58389	Ptpa		441930000	186190000
P59823	Il1rapl1		11052000
P59999	Arpc4	244950000	602800000	980330000	447310000	393350000	356060000		415080000			519170000	578750000
P60202	Plp1	278240000000	7476300000	14976000000	121260000000	4921400000	40936000000	150360000000	20297000000	596640000000	873720000000	36603000000	3899100000
P60335	Pcbp1	226200000	320990000	363150000
P60469	Ppfia3		308240000			299650000	315910000						201390000
P60487	Pdxp			76376000
P60766	Cdc42	281460000	286380000	252840000	325550000	239160000							257690000
P60843	Eif4a1		173230000
P60867	Rps20			454110000	319690000	358050000					246260000
P60879	Snap25	8455700000	2611700000	10321000000	5017500000	2867700000	8012100000	5101300000	8030600000	13930000000	13325000000	21751000000	2021100000
P60904	Dnajc5	698490000	775170000	708980000	464970000				1209900000	547050000		1633600000
P61021	Rab5b			81325000
P61027	Rab10	1247300000	2877700000	1778400000	2078300000	3133200000	948400000		724220000	341210000	410610000	539350000	3074900000
P61028	Rab8b		121460000	86935000		112480000							173930000
P61082	Ube2m			60114000
P61089	Ube2n	303390000		767910000
P61161	Actr2	232110000	323540000	660820000	301880000	388020000	322580000						374290000
P61202	Cops2			63982000
P61226	Rap2b	445660000	862940000	544700000	423960000	809490000	506000000		377330000				595080000
P61255	Rpl26	77822000
P61264	Stx1b	15642000000	4295600000	20485000000	8715200000	3826300000	12141000000	9130400000	14149000000	10554000000	9739300000	28904000000	3728400000
P61294	Rab6b	1866800000	3621000000	3234800000	2681800000	2154600000	1221700000						2367600000
P61358	Rpl27					284050000							327510000
P61750	Arf4				56165000
P61922	Abat			172320000	89682000	414830000							376860000
P61979	Hnrnpk	340780000	310220000	1037900000	362670000	318440000	324140000			330970000		198840000
P61982	Ywhag	388450000	1741500000	1417000000	650490000	1220200000	698180000	332590000	414500000				1086200000
P62082	Rps7	71620000	141400000	101430000		282290000	188770000			117150000			266310000
P62137	Ppp1ca	486910000	854670000	731770000	434230000	437560000	414770000		297930000			441690000	461160000
P62192	Psmc1		207170000
P62196	Psmc5		140850000			126770000
P62242	Rps8		537710000	245380000	315380000	556990000							805440000
P62259	Ywhae	1612200000	4094800000	5833800000	3303500000	3216500000	2690100000	1278700000	1995000000	2090600000	674140000	2651600000	4392100000
P62264	Rps14	227890000		292570000		345990000	223980000					118360000	344240000
P62267	Rps23		208820000			291500000	209020000						246690000
P62270	Rps18		212510000	218010000	236340000	417050000
P62281	Rps11		431480000		378570000	575590000							283200000
P62301	Rps13		262910000	178510000		405830000							258420000
P62305	Snrpe											149690000
P62315	Snrpd1	187040000		425420000			276420000		172520000			886390000
P62317	Snrpd2	330270000		441120000			406030000			259860000		862800000
P62320	Snrpd3			572830000			295270000					1088700000
P62482	Kcnab2	355560000		529650000	243810000	616680000	520880000					383520000	594810000
P62484	Abi2					74769000
P62631	Eef1a2	7655100000	11611000000	8260300000	10600000000	7753300000	6800800000		2466400000	3001100000	2360900000	2402800000	10706000000
P62702	Rps4x		718410000	231180000	937430000	1780400000	316320000						642530000
P62717	Rpl18a		508250000	207870000	284280000	646280000							617470000
P62743	Ap2s1	262790000		655150000	422880000	311170000	286570000
P62746	Rhob	349840000	355810000	466970000	325010000	335960000	312490000		229760000				303220000
P62751	Rpl23a	644520000	482640000	318290000	420040000	706300000	408490000				1773200000	505130000	436610000
P62754	Rps6		198990000			368860000
P62761	Vsnl1	162550000	250650000	143150000	209520000							262190000	177750000
P62774	Mtpn			35985000
P62806	H4c1	47008000000	7796500000	24262000000	23400000000	16494000000	23962000000	31125000000	20612000000	13716000000	65865000000	28930000000	11031000000
P62812	Gabra1			345960000		346620000	301930000
P62814	Atp6v1b2	4002700000	1276000000	7006700000	2559200000	1874700000	2347700000	940680000	5033400000	1921500000	959940000	1928700000	1760100000
P62821	Rab1A			270940000	257900000
P62823	Rab3c		270560000	158770000	129010000	264250000	301250000						257510000
P62827	Ran	427900000		231020000	299480000	248870000	385440000						501160000
P62830	Rpl23					198170000							241950000
P62835	Rap1a	687280000	649420000	466520000	1143700000	591580000	618890000					227250000	471420000
P62849	Rps24					151730000
P62852	Rps25	1896600000		2094700000	1290200000		1704100000					669090000
P62855	Rps26		438170000		228720000	381420000	211420000						484160000
P62874	Gnb1	9292800000	7448100000	12295000000	10516000000	6462600000	9033000000	6169900000	5973400000	2215600000	2082800000	4071800000	6545800000
P62880	Gnb2	2572100000	3702000000	3162100000	3330900000	2810500000	3078500000	1957800000	1495300000	506290000		833100000	3237800000
P62881	Gnb5	225890000	215170000	431640000		118630000	207810000					223770000
P62889	Rpl30	187470000	106530000	232890000		180470000	138270000					294430000
P62897	Cycs	442640000										4346400000
P62900	Rpl31	306410000				428110000	253510000				934280000		414550000
P62908	Rps3	347430000	1133500000	567510000	827710000	896760000	525590000	245310000			340680000	188710000	1342000000
P62911	Rpl32		287670000	166510000		415330000							231990000
P62918	Rpl8	432670000	552950000	577420000	453030000	660940000	590410000						654910000
P62983	Rps27a	2988400000	1476300000	3754400000	1184800000	861980000	2478200000	3379300000	1364900000	2410800000	3201400000	2254900000	1345500000
P62996	Tra2b			374690000						334840000		330530000
P63001	Rac1	2519300000	1775400000	2086000000	1869400000	2080100000	2578100000	1194500000	714240000	1157500000	1039200000	1845000000	2019000000
P63005	Pafah1b1	328610000	443620000	785800000	599840000	661200000	554810000						617420000
P63011	Rab3a	2039600000	6364900000	4597400000	3493900000	4654100000	3687200000	816990000	1802100000		886990000	1031500000	3032700000
P63017	Hspa8	8070000000	4496700000	7075700000	6309700000	4276100000	5015600000	3479800000	4991200000	3591600000	2500700000	4103000000	6716800000
P63028	Tpt1			78910000
P63030	Mpc1					314810000
P63037	Dnaja1	239950000	143630000	234440000	251510000	144180000	240120000
P63038	Hspd1	1971500000	1104500000	799400000	943300000	661600000	1017100000		290920000	774600000	517040000	1027600000	927360000
P63044	Vamp2	4435600000	1164300000	6440800000	2351400000	689780000	2975300000	1882700000	4046300000	6310500000	6559200000	11462000000	974540000
P63080	Gabrb3	195740000	507020000	211650000	316450000	781730000	174000000						537480000
P63082	Atp6v0c		142060000			159140000						625320000
P63085	Mapk1	240710000		597370000		374630000	251160000						154710000
P63094	Gnas	249270000	253850000	307630000	347630000	171370000	210770000						166490000
P63101	Ywhaz	1734900000	6787300000	7306300000	3107100000	4439400000	2955500000	866320000	1930200000	2326400000	1350900000	2506300000	4074600000
P63137	Gabrb2		256300000			259050000							268580000
P63141	Kcna2		353280000	296260000	418260000	363810000	329010000					268930000	472770000
P63168	Dynll1											28354000
P63216	Gng3	368470000		279790000								246520000
P63242	Eif5a		201480000			105640000
P63260	Actg1	45870000000	56213000000	56618000000	55184000000	51501000000	50075000000	43175000000	46304000000	33907000000	30708000000	23597000000	42933000000
P63276	Rps17			54303000
P63318	Prkcg	1285400000	2686700000	948590000	1650000000	2107600000	950360000						2799700000
P63321	Rala			190420000		119610000	244090000
P63325	Rps10												51275000
P63328	Ppp3ca	1226100000	1498600000	1928900000	1022900000	833610000	920270000	994440000	1198900000	720580000	527360000	1343700000	1195500000
P63330	Ppp2ca			136430000
P67778	Phb	4010400000	2005500000	531230000	767970000	611520000	2542000000		5839000000	572530000	272180000	1104700000	218740000
P67871	Csnk2b	358860000		303960000		135470000	235110000		449510000			331230000
P67984	Rpl22			525090000	205910000		462600000			293720000	294350000	611020000
P68033	Actc1	1560600000	1318000000	1761800000	2152400000	3254800000	2451200000						572070000
P68040	Rack1		374580000	325560000	322710000	286780000	292420000					152610000
P68181	Prkacb	329840000		558290000	445630000	351490000	291570000
P68254	Ywhaq	643940000	1196900000	1368100000	596240000	510210000	513290000		147250000			373670000	902030000
P68368	Tuba4a	3247800000	15319000000	6072600000	8889700000	10332000000	5115800000	960290000	1765400000		2225000000	1627300000	11180000000
P68369	Tuba1a	41744000000	152750000000	79104000000	92565000000	106960000000	66738000000	23847000000	21552000000	28066000000	32653000000	18507000000	118890000000
P68372	Tubb4b	18671000000	83908000000	39589000000	47169000000	84349000000	33465000000	9601800000	11872000000	17983000000	18002000000	10176000000	55085000000
P68404	Prkcb	255910000	1918300000	472860000	1233300000	1149900000	396020000						1729200000
P68433	H3c1					26442000
P68510	Ywhah	465250000	878860000	1940300000	474890000	442890000	495930000					466350000	645730000
P70168	Kpnb1		91261000	133540000		42511000							53509000
P70175	Dlg3	285390000		189870000		217750000	287760000					363720000
P70336	Rock2			218420000	207980000	122450000	165480000						138190000
P70392	Rasgrf2		118220000			125930000
P70398	Usp9x		500860000	84781000			69406000						273470000
P70404	Idh3g	579900000	2584400000	1150500000	1334400000	3093800000	850490000						2429500000
P70414	Slc8a1		376250000	254670000	372700000	933280000	305100000						469750000
P70704	Atp8a1	252100000	134120000	252620000	283620000	215770000	132770000					338050000	349320000
P80313	Cct7		286000000	159870000	185520000	238800000							265450000
P80314	Cct2		193450000	270040000	233710000	144180000							294120000
P80315	Cct4			177470000
P80316	Cct5	141690000	173430000	352630000	159330000	200170000	93081000						172910000
P80317	Cct6a	200780000	322380000	275900000	282700000	274630000							291070000
P80318	Cct3		411990000	329780000	345040000	161970000							285060000
P83741	Wnk1		137990000
P84075	Hpca	221270000				106250000
P84078	Arf1	727620000	883400000	785440000	927960000	1081400000	834620000						1487200000
P84084	Arf5		139660000	140380000
P84091	Ap2m1	1472500000	1207100000	5148300000	2661700000	2021200000	2774500000	540410000	1417500000	358680000	257530000	1582300000	1687400000
P84096	Rhog	508510000	169920000		517130000	367740000							290980000
P84099	Rpl19	200000000	299460000	241810000	271150000	492970000	267690000						218610000
P84104	Srsf3			412760000
P84228	H3c13			61012000		87017000			79116000
P84309	Adcy5	137350000
P97300	Nptn	2636600000	268950000	548530000	511540000		1080800000		562670000	1053900000		3537000000
P97315	Csrp1	556010000		597310000	634680000	442420000	658300000					287420000	342420000
P97351	Rps3a	162180000		281760000	295830000	328210000	267480000						518040000
P97370	Atp1b3			104240000								251260000
P97379	G3bp2			95175000					116950000
P97427	Crmp1	4007900000	2865300000	10036000000	3806800000	2508600000	3985100000	10288000000	3333700000	1879400000	18818000000	2120800000	3339800000
P97441	Slc30a3	295450000		173350000
P97445	Cacna1a		61101000			133410000
P97461	Rps5	141940000					83330000
P97797	Sirpa	449970000		667900000			158090000			247300000	257360000	1918500000
P97807	Fh	896900000	1014500000	995810000	1068400000	1272300000	601070000					358640000	1183500000
P97950	Rab33a					124200000
P97952	Scn1b					134710000							145070000
P99024	Tubb5	2881700000	13961000000	5009800000	7050100000	13100000000	3953100000	1257800000	1585400000	3994900000	3542200000	1525400000	8911100000
P99026	Psmb4			65706000
P99028	Uqcrh		18488000
P99029	Prdx5	908690000	837890000	642150000	514190000	822460000	478890000			777390000	700930000	764900000	1032600000
Q00PI9	Hnrnpul2		137740000	212230000	197840000
Q01063	Pde4d		36153000
Q01097	Grin2b		451460000			1761800000							340730000
Q01149	Col1a2						97195000
Q01405	Sec23a		97435000			165680000
Q01853	Vcp	436590000	171940000	2142700000	568320000	334850000	875060000	383060000	582580000	562350000		486550000	647100000
Q02053	Uba1	326820000	394560000	1223900000	440280000	325910000	148680000						490640000
Q02105	C1qc						213930000					1058900000
Q02248	Ctnnb1	1356200000	1257800000	1087100000	522110000	2359200000	1198000000	243220000		1985500000	444410000	1861700000	1485500000
Q02257	Jup										478250000
Q03137	Epha4		160330000	138530000		160650000	78997000						173910000
Q03265	Atp5f1a	40512000000	30426000000	21681000000	33350000000	36673000000	30102000000	16984000000	18255000000	11197000000	10376000000	15269000000	42598000000
Q04447	Ckb	5205900000	3557500000	6286500000	5888300000	4176400000	4569300000	4668500000	7377700000	5288800000	3830000000	4245500000	5094000000
Q04690	Nf1		198360000			136070000							142990000
Q04750	Top1											166970000
Q04857	Col6a1					59265000
Q05512	Mark2		149170000			326260000
Q05793	Hspg2	116130000				684880000	499260000			214490000		557170000
Q05920	Pc	317260000	1120700000	365730000	688030000	1514700000	652990000						551600000
Q06138	Cab39			107650000
Q06185	Atp5me		134700000	301310000
Q06335	Aplp2											78931000
Q06890	Clu	121040000	89205000			96193000
Q08460	Kcnma1	147800000	250730000	49017000		543250000							227550000
Q0KL02	Trio		286290000			454010000
Q0VBD0	Itgb8												12028000
Q11011	Npepps	68442000		1037900000
Q148V7	Relch		104760000
Q14BB9	Map6d1		137180000
Q14BI2	Grm2	329550000	461500000	409450000	429440000	515610000	216990000						352470000
Q2M3X8	Phactr1		508090000	129830000		341530000	327880000						257520000
Q2PFD7	Psd3	381150000	324300000	564110000	342970000	793340000	313510000						306650000
Q31125	Slc39a7		90892000			124180000
Q3B7Z2	Osbp			35737000		45031000
Q3THG9	Aarsd1		24367000
Q3THK7	Gmps		142210000										95008000
Q3TRJ4	Krt26										907180000
Q3TUH1	Tamm41					90087000
Q3TXS7	Psmd1			69361000
Q3TXX4	Slc17a7	1461300000	2428000000	2152300000	1554200000	1346100000	1099800000		1525300000			799460000	1585900000
Q3TY60	Fam131b		56854000	76623000	31158000	53889000							30995000
Q3TZZ7	Esyt2												60824000
Q3U1J4	Ddb1			29343000
Q3U7R1	Esyt1					128600000
Q3UGR5	Hdhd2					66775000
Q3UGY8	Arfgef3		32882000
Q3UH60	Dip2b		116660000			110770000							121620000
Q3UHB1	Nt5dc3	145750000		248720000			200280000			189020000		641560000
Q3UHD6	Snx27		151910000			147840000
Q3UHD9	Agap2		147670000			131760000							135030000
Q3UHJ0	Aak1	322700000	423890000	397120000	483030000	338670000	253070000						283340000
Q3UHK1	Slc2a13			25341000
Q3UHK6	Tenm4						53778000					639070000
Q3UHL1	Camkv	548930000	1937000000	969720000	920840000	1079200000	697260000						1280100000
Q3UIU2	Ndufb6	288720000	267040000				377420000		581280000
Q3UL36	Arglu1											151020000
Q3ULD5	Mccc2			126050000		91354000
Q3ULJ0	Gpd1l		198930000			216750000
Q3UMR5	Mcu		162830000			238810000
Q3UNH4	Gprin1		135520000	199450000		176290000	177420000
Q3UTH8	Arhgef9					99277000
Q3UTJ2	Sorbs2		430770000	38288000		905910000							630720000
Q3UTQ8	Cdkl5					143490000
Q3UUG6	Tbc1d24			67548000
Q3UV17	Krt76									6081900000
Q3UV70	Pdp1					35231000
Q3UVX5	Grm5	130970000	133570000			102450000
Q3UX10	Tubal3					481910000
Q3UXZ6	Fam81a					80175000
Q3UYC0	Ppm1h	178190000		173100000
Q4ACU6	Shank3		106270000			631320000
Q4KMM3	Oxr1	143010000	61387000	735510000			73689000
Q4KUS2	Unc13a		267040000			480790000							194040000
Q4VAE3	Tmem65			96446000		142860000						344740000
Q501J6	Ddx17		70602000	89533000									61737000
Q52KI8	Srrm1	220650000										341180000
Q569Z6	Thrap3			166050000
Q56A07	Scn2b	625560000		349650000	414500000		341780000	487810000		395980000		1155500000
Q5DQR4	Stxbp5l	225690000	250500000	245250000		765370000	186230000						231060000
Q5DTL9	Slc4a10	837490000	939780000	660740000	981570000	1882800000	632200000		84653000			92954000	1690800000
Q5DTY9	Kctd16		461420000			586410000
Q5DU25	Iqsec2		959520000			2782100000							1274800000
Q5F285	Tmem256	225710000
Q5FWK3	Arhgap1		244320000	242110000		98082000
Q5HZI2	C2cd4c		67919000
Q5HZI9	Slc25a51		141760000			158370000
Q5IRJ6	Slc30a9		22962000
Q5M8N0	Cnrip1											13986000
Q5M8N4	Sdr39u1		46614000			69875000
Q5PR73	Diras2	208690000	629820000	448840000	369320000	311120000	300400000						413960000
Q5RJI5	Brsk1		191980000	98444000		219050000
Q5SQX6	Cyfip2	271610000	1387600000	1392400000	1465700000	1860600000	645510000		58746000				2018500000
Q5SSL4	Abr					289250000
Q5SSM3	Arhgap44		93268000
Q5SYD0	Myo1d				203080000	72283000	74632000
Q5U3K5	Rabl6											56381000
Q5U458	Dnajc11	211300000	230600000			347950000							119280000
Q5XG73	Acbd5	42429000
Q5XJY5	Arcn1		53767000			61397000
Q60597	Ogdh	1461100000	2948200000	2280600000	3183300000	5004500000	2081600000		470630000				3574400000
Q60598	Cttn			67673000
Q60625	Icam5			245960000									211730000
Q60634	Flot2	963370000	778130000	386270000			418670000					403820000	167150000
Q60668	Hnrnpd			350630000		155870000	266380000			379410000		327750000
Q60675	Lama2						198130000					450580000
Q60692	Psmb6			152050000
Q60737	Csnk2a1	542940000	117470000	949080000	397760000	328290000	324610000		661170000		207800000	183030000	173650000
Q60749	Khdrbs1					84871000
Q60771	Cldn11	2539600000	406960000	295230000	2860800000	756460000	665680000		359030000	1705900000	4247500000	551840000	212330000
Q60847	Col12a1											295940000
Q60865	Caprin1					19159000
Q60875	Arhgef2		256870000			286980000							187670000
Q60902	Eps15l1			70780000		94692000
Q60930	Vdac2	16118000000	12978000000	6029300000	6544900000	5288900000	13298000000	8459600000	11875000000	2484800000	1992900000	4250600000	6530000000
Q60931	Vdac3	6501400000	4546900000	1854300000	2261600000	2134600000	3342100000	3520400000	4416300000	732100000	506710000	1177100000	2431200000
Q60932	Vdac1	55694000000	22536000000	16149000000	14200000000	5396600000	39833000000	29421000000	49928000000	10941000000	7930000000	14004000000	5179000000
Q61001	Lama5					93769000
Q61029	Tmpo											146970000
Q61035	Hars1			48845000
Q61102	Abcb7		125000000			224380000
Q61137	Astn1			93462000		108530000
Q61166	Mapre1			85351000
Q61171	Prdx2		177140000										114580000
Q61187	Tsg101			126670000
Q61282	Acan	78990000										155530000	103670000
Q61290	Cacna1e		153060000			171820000							45609000
Q61292	Lamb2	922940000		403260000		385220000	1541500000	189440000	541620000	990010000	968880000	3860200000	212780000
Q61301	Ctnna2	1559100000	696550000	969350000	357860000	713540000	1342800000		611780000	965090000	538910000	892110000	776260000
Q61316	Hspa4		161160000	307970000								152610000
Q61330	Cntn2	100360000
Q61361	Bcan	1248600000		1392100000		651880000	2066400000	1587100000	2682500000	7954700000	1714600000	5267400000
Q61481	Pde1a		94800000
Q61543	Glg1											193610000
Q61548	Snap91	563170000		1649600000	675370000	696160000	564060000					243900000	684510000
Q61553	Fscn1	522510000	1380000000	1817200000	714290000	507910000	617330000		205460000	179970000			713300000
Q61595	Ktn1	134550000					165280000
Q61598	Gdi2	146000000		230930000		148400000
Q61644	Pacsin1	914460000		1946900000	264310000	225010000	623060000	522510000	789440000	578670000	308040000	1567700000
Q61655	Ddx19a					25958000
Q61656	Ddx5	190970000	498400000	469580000	355500000	507290000	290120000						450930000
Q61699	Hsph1			248920000
Q61735	Cd47											358990000
Q61753	Phgdh	357000000		382700000	323070000	219750000	279330000						323580000
Q61771	Kif3b					4847100
Q61831	Mapk10					99494000
Q61879	Myh10	5382200000	3897500000	4806000000	4667900000	5881000000	6068300000	735280000	1350600000	754640000	286900000	4528300000	5441600000
Q61885	Mog	4181200000	1205100000	581000000	2935100000	564840000	1515900000	4902300000	1248200000	4643000000	5551700000	3385000000	541960000
Q61937	Npm1	140310000
Q61941	Nnt	523620000	778750000		197650000	780220000	437110000						218110000
Q61990	Pcbp2			181920000		114200000
Q62048	Pea15		172440000
Q62059	Vcan	252490000		158280000		231340000	367490000			545880000		364510000
Q62093	Srsf2	303820000		433350000						577930000		851820000
Q62095	Ddx3y		103140000
Q62108	Dlg4	1108500000	7362400000	1224200000	1245100000	11291000000	2132200000			1367700000	1282900000	1908100000	7286300000
Q62167	Ddx3x		590050000		60764000	637500000							113230000
Q62186	Ssr4					22749000
Q62188	Dpysl3	269420000		326640000			168890000
Q62261	Sptbn1	21795000000	14290000000	23927000000	18705000000	11983000000	23010000000	19656000000	25529000000	22561000000	13561000000	16563000000	14952000000
Q62277	Syp	1679100000	1431000000	3978100000	2106300000	1869200000	1434400000		2092100000	1102600000	845550000	2129900000	1276300000
Q62318	Trim28		201150000
Q62348	Tsn			58695000
Q62376	Snrnp70			154850000
Q62420	Sh3gl2	526920000		1646500000		256470000	434840000		319720000			418130000	296840000
Q62425	Ndufa4	1556100000	3605700000	1815500000	1758800000	4082200000	2121000000		1259400000	1216800000		1365000000	2128800000
Q62442	Vamp1	422360000		607950000	232490000		235400000		717660000	286440000	276480000	1121900000
Q62443	Nptx1	58832000
Q63810	Ppp3r1									163430000
Q63912	Omg	500880000	156130000	509810000		141110000			423960000	819760000	620510000	1403700000
Q64133	Maoa	348440000	201280000	81184000			262370000
Q641P0	Actr3b			160470000
Q64332	Syn2	2879800000	5708500000	4121500000	3222500000	6182100000	4146900000	893470000	1425500000	3179200000	2853300000	2351500000	5612400000
Q64336	Tbr1						40501000
Q64337	Sqstm1			29989000
Q64444	Ca4			138280000
Q64487	Ptprd	303630000	297360000	285620000		318520000	396540000					309780000	331310000
Q64514	Tpp2			160690000									216170000
Q64516	Gk		374290000			284770000							322030000
Q64521	Gpd2	1209600000	1406100000	545640000	615400000	873230000	479780000		153150000			219070000	827540000
Q64523	H2ac20	2252600000	673340000	1969400000		1063900000	3149400000	3034700000	2565000000	3912200000	8616300000		888840000
Q68EF6	Begain					119430000
Q68FD5	Cltc	12764000000	27295000000	25255000000	36117000000	24792000000	16410000000	3700400000	15856000000	2695900000	2021100000	4532100000	30612000000
Q68FF6	Git1		379340000	191780000		323710000							407410000
Q68FH0	Pkp4		131500000			124460000							163390000
Q69Z98	Brsk2					122870000
Q69Z99	Znf512		36575000			56124000
Q69ZK9	Nlgn2	142810000	108630000
Q69ZU6	Thsd7a											969670000
Q6DFW4	Nop58					63016000
Q6DFY8	Brinp2					43825000
Q6GQS1	Slc25a23		226370000										107250000
Q6NS52	Dgkb		158200000										110170000
Q6NS60	Fbxo41		195770000			775370000							217620000
Q6NXK7	Dpp10	391650000	56185000	269160000			192680000			159320000		818840000
Q6NZL0	Soga3	645850000	226510000	390250000			463150000		106820000	267100000		259860000
Q6P1F6	Ppp2r2a		142150000	183690000									132110000
Q6P5U7	Nwd2		114800000			130560000
Q6P9K8	Caskin1		313270000	302520000		369390000						320010000	136970000
Q6P9K9	Nrxn3			245150000						226980000		821550000
Q6PA06	Atl2					76554000
Q6PB66	Lrpprc					61981000
Q6PCP5	Mff		235300000	160510000		400080000
Q6PDL0	Dync1li2		75034000
Q6PDM2	Srsf1	337340000		322220000			343050000			790990000	639790000	1313500000
Q6PE13	Prrt3					175000000
Q6PER3	Mapre3	153040000	384890000	507210000		359790000	143430000						155310000
Q6PF93	Pik3c3				20617000
Q6PFD5	Dlgap3		271490000			601130000							294450000
Q6PGN3	Dclk2		73096000
Q6PH08	Erc2	1478000000	371660000	1401800000	1013100000	978870000	3751800000	1438000000	2063200000	5642500000	3998700000	12014000000	639590000
Q6PHN9	Rab35		278710000	266120000	287190000	560380000							357870000
Q6PHZ2	Camk2d		744190000	82238000		926190000							375720000
Q6PIC6	Atp1a3	47249000000	41039000000	42254000000	53447000000	39589000000	43911000000	28043000000	36542000000	17295000000	15080000000	21165000000	46020000000
Q6PIE5	Atp1a2	59818000000	71418000000	74926000000	67801000000	57786000000	57327000000	37967000000	52167000000	21272000000	14968000000	36202000000	72194000000
Q6Q477	Atp2b4	566520000	751630000	471260000	553610000	461990000	592840000						505690000
Q6R891	Ppp1r9b		282890000	141060000		145510000
Q6RHR9	Magi1			39220000
Q6URW6	Myh14	149390000				206400000
Q6WQJ1	Dagla					65910000							68211000
Q6WVG3	Kctd12	99652000	135690000				185220000
Q6X893	Slc44a1									158170000		231160000
Q6ZPE2	Sbf1		504750000			316780000							423740000
Q6ZPJ3	Ube2o			34515000
Q6ZPQ6	Pitpnm2		159220000			112540000							91165000
Q6ZQ18	Efr3b		197770000	88639000		405770000	127010000						61664000
Q6ZQ38	Cand1		197950000	610740000	176250000	331270000							346470000
Q6ZQI3	Mlec		108850000
Q6ZWN5	Rps9		824380000	275310000	424930000	653040000
Q6ZWR6	Syne1		115450000			237610000							138460000
Q6ZWU9	Rps27		274930000		167400000								256320000
Q6ZWV3	Rpl10		314040000	131770000		635870000	109630000						428990000
Q6ZWV7	Rpl35					525230000
Q71LX4	Tln2			66790000
Q76MZ3	Ppp2r1a		493900000	1719200000	502370000	305250000	141920000						573010000
Q78IK2	Atp5mk											328940000
Q791T5	Mtch1	412020000	251980000		192920000	220710000	305550000						291460000
Q791V5	Mtch2	2103700000	2057700000	549990000	857740000	1506000000	1031100000		1662900000				1109400000
Q7M6Y3	Picalm			98429000
Q7TMB8	Cyfip1		71397000
Q7TME0	Plppr4		35883000	52588000		62987000
Q7TMF3	Ndufa12	735760000	827370000	623170000	554130000	843110000	471130000		1113400000			475960000	285020000
Q7TMK9	Syncrip			257990000	171780000		182850000					279540000
Q7TMM9	Tubb2a	3569400000	9027100000	7228100000	7072500000	12690000000	5299800000		2069700000	3155000000	2669500000	2123100000	6940300000
Q7TMS5	Abcg2						61339000
Q9CYI4	Luc7l					20227000
Q7TNR6	Igsf21											135400000
Q7TPR4	Actn1	848680000	1693500000	2969300000	2072400000	2509000000	873840000		889630000	65338000		284410000	1940700000
Q7TQD2	Tppp	658950000	1290200000	1430900000	455480000	427370000	519150000		440870000	925930000	365020000	761430000	423000000
Q7TQF7	Amph	528510000	250620000	1793600000	195490000	216170000	320700000			279720000		578470000	127070000
Q7TQG1	Plekha6												42152000
Q7TQI3	Otub1		273950000	580690000		229000000	152210000						361890000
Q7TSJ2	Map6	576460000	317450000	2352400000		255070000	431800000			355780000		1295100000	284990000
Q7TT50	Cdc42bpb		133640000
Q80SW1	Ahcyl1	3336800000	2015700000	6021300000	3741300000	4031200000	3347800000		1841800000			1551300000	2167200000
Q80T41	Gabbr2		186240000	100170000		137750000							160420000
Q80TE7	Lrrc7		231650000			755170000							186180000
Q80TJ1	Cadps	44960000	1147600000	1482000000	776180000	938030000	89154000						105820000
Q80TK0	Kiaa1107			185560000
Q80TL0	Ppm1e			81126000
Q80TL1	Adcy2					130970000							123580000
Q80TL4	Phf24	344930000	780100000	803160000		170460000	420030000						441320000
Q80TR1	Adgrl1		114720000	51592000		171550000	119530000						94034000
Q80TZ3	Dnajc6	264530000	500770000	598690000	236740000	256710000	164280000					147180000	352470000
Q80U23	Snph					383120000							388790000
Q80U28	Madd		91836000	80502000		123810000
Q80U63	Mfn2		184320000			350860000							154150000
Q80UG2	Plxna4		190470000	121870000	119130000	592880000	70608000						246080000
Q80UG5	Septin9	173100000	236960000	339130000			151100000
Q80VD1	Fam98b			145190000
Q80VP1	Epn1			196750000
Q80VQ0	Aldh3b1	148220000								367910000	330640000	226790000
Q80WJ7	Mtdh	219220000		282610000						400060000	354880000	1218600000
Q80WM4	Hapln4	279460000	166930000	441530000	364620000	608510000			210870000				540110000
Q80X80	C2cd2l	132070000	77247000	99963000		168840000							75704000
Q80XI4	Pip4k2b	150050000	221930000	132330000		161960000	150020000						174420000
Q80XN0	Bdh1	365080000	1008500000	418000000	475500000	1611300000	363400000					87747000	1054300000
Q80Y24	Prickle2					65451000
Q80YA9	Cnksr2		340380000			385580000							168100000
Q80YN3	Bcas1			59726000
Q80Z24	Negr1	198170000		253630000			133870000					480840000
Q80Z38	Shank2		81316000			284470000
Q80ZF8	Adgrb3					28950000
Q80ZJ1	Rap2a		209190000			273150000
Q810U3	Nfasc	2251400000	218250000	1446300000	976700000	718450000	1478200000	1692000000	1561400000	2612500000	2717200000	4326500000	170650000
Q810U4	Nrcam	95971000		129890000								147150000
Q811D0	Dlg1		177780000	164110000			142930000
Q811P8	Arhgap32		54702000			157450000							86595000
Q8BFP9	Pdk1		49086000										69071000
Q8BFQ4	Wdr82		22036000
Q8BFR5	Tufm	695290000	3561200000	1222800000	1821200000	4474800000	884790000						2685200000
Q8BFZ3	Actbl2					147030000
Q8BFZ9	Erlin2	313760000				408030000							371290000
Q8BG05	Hnrnpa3	872440000	1224200000	2069700000	1175900000	853840000	1006900000		1025200000	557330000		674730000	643820000
Q8BG39	Sv2b	766840000	264470000	585470000		319000000	499780000					548800000	193210000
Q8BG51	Rhot1	183250000	345250000	148300000	119310000	470360000	168090000						447320000
Q8BG67	Efr3a					47953000
Q8BGD5	Cpt1c		74476000
Q8BGH2	Samm50	732320000	1156000000	269940000	410210000	340410000	1021500000		276690000			283130000	71876000
Q8BGN3	Enpp6	414780000		239830000	769860000					1584600000	232380000	218180000
Q8BGQ7	Aars1		327550000	201560000		135330000
Q8BGR6	Arl15					6813300
Q8BGT8	Phyhipl		154750000	109420000
Q8BGU5	Ccny			9911000
Q8BGX2	Timm29		141750000	44471000	79524000	228440000
Q8BH44	Coro2b		310530000	268670000		450360000							319160000
Q8BH59	Slc25a12	8297300000	8543900000	2110100000	5115700000	7390000000	5423400000	3586200000	4339600000	217570000		1931800000	5198000000
Q8BH66	Atl1	305080000	1216000000	377130000	417360000	870380000	301410000						863680000
Q8BH95	Echs1						152680000			195810000
Q8BHC1	Rab39b					124920000							81835000
Q8BHE3	Atcay		93327000	288500000			85814000
Q8BI08	Mal2	1611300000	1919500000	1175000000	1098900000		931530000		1295200000		1976400000	1394500000	1040700000
Q8BIG7	Comtd1		84502000			104040000							68405000
Q8BIJ6	Iars2		372210000	117930000		423290000	131870000						256890000
Q8BIP0	Dars2												66864000
Q8BIZ1	Anks1b		837830000	108190000	91234000	1855500000							862780000
Q8BJ42	Dlgap2		251860000			553230000							112770000
Q8BJI1	Slc6a17			106140000
Q8BK64	Ahsa1		168200000	85301000		162610000
Q8BKC5	Ipo5												8529200
Q8BKX1	Baiap2	302320000		784380000		330820000	177290000					1004000000
Q8BKZ9	Pdhx	301110000		171190000			122650000
Q8BL65	Ablim2		229180000			212270000							208090000
Q8BL66	Eea1			96141000			111030000
Q8BL97	Srsf7	533770000	191750000	787670000		184950000	512280000					440440000
Q8BLE7	Slc17a6	129180000	123580000	91008000
Q8BLF1	Nceh1		266200000			219700000
Q8BLK3	Lsamp	488070000	260210000	589210000	587840000	195830000	357670000	442500000	299340000	434310000		427080000	195610000
Q8BLQ9	Cadm2	498870000		297060000	213670000					602600000		489000000
Q8BLU0	Flrt2					17756000
Q8BMF4	Dlat	5474800000	2361000000	3422000000	3816800000	3693200000	5618800000	2202100000	7665700000	5948800000	1735800000	4508600000	2759300000
Q8BMG7	Rab3gap2		148490000
Q8BMK4	Ckap4	794230000		451670000			348950000					5510400000
Q8BMS1	Hadha	104270000	185260000	95109000		547710000	61264000						262200000
Q8BMS4	Coq3					35270000
Q8BNU0	Armc6		98220000
Q8BNW9	Kbtbd11			85038000
Q8BP47	NARS1			169370000
Q8BP67	Rpl24		268120000		167380000	321650000							320610000
Q9JJ43	Rbfox1		34698000
Q8BPN8	Dmxl2	612540000	1938700000	606670000	345000000	2412600000	107790000						1348800000
Q8BQZ4	Ralgapb												22091000
Q8BRT1	Clasp2		98753000
Q8BSF4	Pisd					31565000
Q8BTI8	Srrm2	145160000					79220000
Q8BTX9	Hsdl1					158780000							101250000
Q8BUV3	Gphn	685680000	877680000	1376100000	264140000	256560000	1171800000	449820000	943200000	531100000	376120000	1170800000	504700000
Q8BVE3	Atp6v1h	304170000	533640000	988410000	358020000	404410000			402200000			140160000	473480000
Q8BVI4	Qdpr			127770000								149600000
Q8BVL9	Jakmip1											204550000
Q8BVP5	Csnk1g2					130320000
Q8BVQ5	Ppme1		77533000	97845000
Q8BW75	Maob	439560000		86247000		278930000	260680000
Q8BW96	Camk1d		95396000
Q8BWF0	Aldh5a1	153280000		445420000			94195000
Q8BWG8	Arrb1			40286000
Q8BWT1	Acaa2		342190000			350850000							439130000
Q8BX70	Vps13c		77260000
Q8BXV2	Bri3bp	149070000	180260000	235580000								338990000
Q8BYI9	Tnr	3034700000	2523700000	3392600000	3908700000	3556700000	4246200000	3619700000	4127200000	6427600000	3237400000	4272600000	4064100000
Q8BZ81	Lrrtm3											103770000
Q8BZ98	Dnm3	541690000	641110000	341550000	484180000	1030900000	461400000						449990000
Q8C008	Dzank1					26533000
Q8C031	Lrrc4c											34613000
Q8C0C7	Farsa		69317000
Q8C0E2	Vps26b		355940000	358230000		222980000	267700000
Q8C0L0	Tmx4					223860000
Q8C0M9	Asrgl1		130640000	126500000
Q8C0T5	Sipa1l1					148280000
Q8C163	Exog	366280000		839510000			492760000			811680000	663340000	1689800000
Q8C1B7	Septin11	1051100000	812290000	2407900000	1102600000	921540000	1203200000		1349200000			563920000	945990000
Q8C2Q3	Rbm14					97279000
Q8C3Q5	Shisa7		264720000			348690000							297700000
Q8C419	Gpr158	290740000	126590000			488180000	257020000			261080000		152230000	420540000
Q8C437	Pex5l		116800000	104650000
Q8C522	Endod1	134730000				104450000							88791000
Q8C729	Fam126b		120400000
Q8C7M3	Trim9					98096000
Q8C7X2	Emc1	209710000				173520000	92730000
Q8C8N2	Scai	83326000	145920000	125900000									104590000
Q8C8R3	Ank2	1297100000	5010000000	4512500000	3802700000	4361700000	1620800000		272990000	568550000		1191000000	4678500000
Q8CA95	Pde10a	29902000
Q8CAQ8	Immt	2297300000	3366300000	1264000000	1134900000	2375500000	3000200000		1468700000	213800000		1418000000	1202800000
Q8CAY6	Acat2			37225000
Q8CBE3	Wdr37	97574000	431680000	199330000		342040000	207620000						310260000
Q8CBW3	Abi1			124130000
Q8CBY8	Dctn4		154370000
Q8CC35	Synpo		187470000	198770000		174210000							126240000
Q8CC88	Vwa8					48399000
Q8CCK0	Macroh2a2	181260000		165750000		160010000	146670000					131050000
Q8CCN5	Bcas3		169470000
Q8CE90	Map2k7		39110000
Q8CGC7	Eprs1		137100000
Q8CGF6	Wdr47		126930000										144620000
Q8CGK3	Lonp1	110670000	287310000			298400000							178740000
Q8CGK7	Gnal	59091000	46220000
Q8CGY8	Ogt		333070000	168270000		213370000							161600000
Q8CHC4	Synj1	597750000	1492400000	1617600000	1392500000	1645400000	938500000						1973400000
Q8CHH9	Septin8	606370000	647040000	1493300000	1011500000	866110000	701330000						1057200000
Q8CHK3	Mboat7	86606000
Q8CHT1	Ngef		437560000	67721000		245900000							218600000
Q8CI94	Pygb		492590000	1217500000	1560100000	959500000	586000000					82929000	418710000
Q8CIQ7	Dock3					62392000
Q8CJ40	Crocc	190380000					605990000			675020000		887150000
Q8CJG0	Ago2			29850000
Q8JZN5	Acad9					154290000
Q8JZQ2	Afg3l2	233950000	194750000			271910000							245770000
Q8JZQ9	Eif3b			80090000
Q8JZR6	Slc4a8					48934000
Q8JZS0	Lin7a	311690000	571040000	530200000	288840000	390460000	177300000		284870000
Q8JZU2	Slc25a1		162960000			137380000
Q8JZW4	Cpne5	155450000					156880000
Q8K019	Bclaf1			42933000
Q8K0S0	Phyhip	284210000	777980000	595780000	362310000	409500000	225320000						336380000
Q8K0T0	Rtn1	1152800000	3442300000	2191100000	1325300000	1363800000	917660000			469450000		1090400000	894390000
Q8K0U4	Hspa12a	1191300000	4383500000	1837500000	2663500000	3209500000	1464900000	90807000		125990000		234560000	2860100000
Q8K1M6	Dnm1l	333440000	833000000	680320000	337440000	886490000	468740000						644030000
Q8K212	Pacs1					214740000
Q8K2B3	Sdha	1984600000	890230000	2096100000	1304200000	2075800000	2346400000		254270000	309690000		1087300000	1517400000
Q8K2C9	Hacd3	138440000	638300000		228690000	748360000
Q8K310	Matr3		497210000	656240000	266320000	248140000							207170000
Q8K389	Cdk5rap2		41953000
Q8K3J1	Ndufs8	371670000	291480000				187560000		681080000	374070000		253620000	198600000
Q8K400	Stxbp5	209670000	143940000	73528000	263150000	199480000	124460000						151270000
Q8K406	Lgi3					69343000							128530000
Q8K4G5	Ablim1					123460000							103180000
Q8K596	Slc8a2	641360000	1505700000	819050000	953400000	1610800000	669440000		388570000			583450000	1412500000
Q8QZT1	Acat1	720860000	167180000		530220000	726070000	476380000						885250000
Q8QZV4	Stk32c		120570000
Q8R001	Mapre2		247020000	219110000		228970000
Q8R071	Itpka		517270000	265030000		209380000
Q8R081	Hnrnpl	225850000	92761000	306390000	201800000	209990000	136110000		188340000				93363000
Q8R0A7	Kiaa0513		106190000
Q8R0S2	Iqsec1		828220000		152370000	1751500000							1199500000
Q8R0S4	Cacnb4	255990000
Q8R0Y6	Aldh1l1		213310000	338780000									149120000
Q8R127	Sccpdh					93729000
Q8R191	Syngr3	1414300000	2793700000	1609600000	1177400000	1507900000	1199300000		929040000		498920000	807830000	1829500000
Q8R1I1	Uqcr10	383520000	621330000	235090000		458950000
Q8R1Q8	Dync1li1		369580000
Q8R2R9	Ap3m2		230730000	172900000		163000000							192480000
Q8R2Y0	Abhd6					289920000
Q8R2Z5	Vwa1						38756000
Q8R366	Igsf8	2436100000	833140000	2213700000	2560200000	1592300000	1787600000	2025000000	1048200000	2016600000	1607000000	1466600000	1787700000
Q8R3Q2	Ppp6r2		64778000
Q8R3T5	Stxbp6		134340000
Q8R404	Micos13					132000000
Q8R4E6	Purg					17477000
Q8R4F1	Ntng2			80956000
Q8R570	Snap47		480440000			444680000							457900000
Q8R5C5	Actr1b		222060000	257930000	249210000	268600000							217650000
Q8R5H6	Wasf1	154210000		153490000	72042000	109030000			92074000				72775000
Q8VBV7	Cops8			33552000
Q8VBY2	Camkk1		77281000
Q8VCW8	Acsf2		185550000			119970000							132770000
Q8VD37	Sgip1			65614000
Q8VD65	Pik3r4		44423000
Q8VDD5	Myh9	407370000	246720000	585990000	212630000	897090000	836610000		108950000	140940000	107670000	572890000	700650000
Q8VDN2	Atp1a1	14695000000	29012000000	25388000000	24788000000	24744000000	18364000000	4999300000	19415000000	5730800000	5350900000	9775200000	25100000000
Q8VDP6	Cdipt		160330000			117790000
Q8VDQ8	Sirt2	474510000		174260000	410570000
Q8VE22	Mrps23			19065000
Q8VE33	Gdap1l1		98490000
Q8VE88	Fam114a2					4633600
Q8VE97	Srsf4									227710000
Q8VEJ9	Vps4a					72503000
Q8VEK0	Tmem30a	1502600000		530910000	263760000		995620000	1326900000		2605100000	2492900000	2140000000
Q8VEK3	Hnrnpu	532020000	1262700000	1079500000	996760000	615100000	670210000						431510000
Q8VEM8	Slc25a3	6446500000	8438400000	3567400000	5015900000	5834900000	4976700000		4196600000	816510000		3763900000	4270700000
Q8VHH5	Agap3		232830000	140430000		134880000	138560000						166710000
Q8VHI6	Wasf3	89731000
Q8VHQ9	Acot11			45972000		65295000
Q8VIJ6	Sfpq	263750000		219140000	211910000							241220000
Q91V09	Wdr13		218520000	108050000		143500000							113300000
Q91V12	Acot7		294860000	366260000	407030000	405640000							494640000
Q91V14	Slc12a5	2621800000	7891400000	3993200000	3305200000	8936400000	3198600000			279390000		1534900000	6739300000
Q91V41	Rab14	187210000	143950000			144060000
Q91V61	Sfxn3	1391500000	2963300000	777350000	1021500000	1779500000	1057300000		171890000			694380000	1705500000
Q91V92	Acly	219640000	369250000	682630000	414280000	565590000	451820000						342290000
Q91VC3	Eif4a3	200540000		146520000
Q91VC9	Ghitm						151930000
Q91VD9	Ndufs1	3658800000	4091800000	2859500000	3189700000	3233800000	3447200000	337300000	8770500000			1764600000	3236900000
Q91VE0	Slc27a4		116670000
Q91VI7	Rnh1			20167000
Q91VM5	Rbmxl1			212240000
Q91VM9	Ppa2	40668000
Q91VN4	Chchd6	500880000	432390000	146790000			409770000					285850000
Q91VR2	Atp5f1c	5155400000	4796700000	4035400000	6769700000	7631700000	6104200000	1036900000	2322400000	1223800000	798920000	2289400000	6012900000
Q91VR5	Ddx1		176030000	179260000	215420000	537370000							244000000
Q91VT4	Cbr4					43192000
Q91WC3	Acsl6	1101600000	3401000000	1156600000	2060300000	4294200000	1035100000						2551600000
Q91WD5	Ndufs2	1564300000	1491000000	1298000000	1534400000	2610900000	1780700000	256450000	3786500000			684520000	1659700000
Q91WS0	Cisd1	612660000	652420000	595520000	377310000	553980000	442330000					503470000
Q91XM9	Dlg2	380990000	2527400000	657460000	296610000	5534600000	792570000			917260000		836130000	2393600000
Q91XV3	Basp1	429050000					101120000		382020000			379360000
Q91YQ5	Rpn1	172770000	80807000			565140000							122580000
Q91YR1	Twf1			166120000
Q91YT0	Ndufv1	973850000	1093200000	907070000	532550000	1086500000	280430000		4297800000				743670000
Q91YX5	Lpgat1					63668000
Q91Z61	Diras1			5640300
Q91ZA3	Pcca			82088000			64846000
Q91ZJ5	Ugp2			164830000		106100000							127670000
Q91ZR1	Rab4b					57080000
Q91ZU6	Dst					79532000							277790000
Q91ZX7	Lrp1			71940000		136560000							127850000
Q91ZZ3	Sncb			860210000
Q920I9	Wdr7	247610000	1609000000	464510000	498710000	1409800000	379700000						1265200000
Q920N7	Syt12		54257000			83662000
Q920P5	Ak5		75987000
Q921F2	Tardbp		199210000
Q921G7	Etfdh		117360000			222640000							75583000
Q921M7	Cyrib			176920000
Q922B2	Dars1	143510000	150980000	307380000	300640000	142080000	132420000						243560000
Q922F4	Tubb6		1174600000	409140000	545430000	1759700000							1385700000
Q922H2	Pdk3		59614000			103440000							78236000
Q922J3	Clip1			142030000								342430000
Q922Q1	Mtarc2	153040000		138430000			150450000					165770000
Q922Q8	Lrrc59	165070000		677430000	273350000	184680000				403500000	392220000	1832500000	247680000
Q922R8	Pdia6			61878000
Q922S4	Pde2a	209220000	685560000	363960000	128990000	456050000	106500000						443520000
Q922V4	Plrg1			98142000								164360000
Q923T9	Camk2g	212130000	972850000	317050000	340210000	1549700000	370800000						1007400000
Q924C1	Xpo5		28678000
Q924L1	Letmd1		105880000			127140000
Q925I1	Atad3	139910000	243530000		274080000	359110000	120790000						332440000
Q925N0	Sfxn5	248590000	266700000			319640000							172110000
Q99104	Myo5a	737740000	5220500000	1815300000	1972600000	4860600000	669170000						6378200000
Q99JB2	Stoml2	153290000					151460000
Q99JF8	Psip1											167620000
Q99JG2	Gpr37l1			417770000		270980000
Q99JP7	Ggt7		55406000	73527000		141830000	63630000					79634000
Q99JR1	Sfxn1		224360000
Q99JR5	Tinagl1					668470000
Q99JY0	Hadhb	135720000	310760000	295330000		547400000	233160000						365830000
Q99JY8	Plpp3	1128500000	666690000	537130000	640210000	258810000	850850000		908120000			1743800000	293410000
Q99JY9	Actr3	266560000	143990000	1099100000	166850000	338150000	338910000		149980000			222870000	255420000
Q99K48	Nono			127710000	70668000	95254000
Q99KB8	Hagh			94791000
Q99KI0	Aco2	12996000000	5004500000	16054000000	11704000000	13430000000	12174000000	3074100000	4033500000	4549500000	4965700000	5237100000	15486000000
Q99KJ8	Dctn2	252540000
Q99KK2	Cmas		166570000	142560000		150400000							148610000
Q99KN9	Clint1			114460000
Q99KX1	Mlf2					224880000
Q99L04	Dhrs1		120350000			125470000
Q99L43	Cds2	246840000	250760000	169840000		188590000							122770000
Q99LB2	Dhrs4			257650000								1053800000
Q99LC3	Ndufa10	1004600000	1808100000	682260000	988630000	1282300000	952120000		291720000			221060000	1726400000
Q99LC5	Etfa	126570000	207190000	138150000	196230000	219730000
Q99LD4	Gps1			89938000
Q99LF4	Rtcb	186970000	153830000			153080000	159640000						94118000
Q99LI8	Hgs					18262000
Q99LR1	Abhd12					247830000							170930000
Q99LY9	Ndufs5	220130000	209150000	142370000		203640000			806190000	429350000		559090000	276150000
Q99M87	Dnaja3			82762000		83907000
Q99MI1	Erc1	95554000		118570000			137240000		152950000
Q99MK8	Grk2												113140000
Q99MN9	Pccb			209460000			127090000
Q99MR8	Mccc1		130200000			138810000							157180000
Q99N28	Cadm3	143390000										193120000
Q99NE5	Rims1		498320000	343860000		880610000	377210000					1616100000	399070000
Q99P72	Rtn4	316730000	873290000	991180000	394790000	407350000	336440000			961050000	938150000	1466700000	674390000
Q99PJ0	Ntm	751680000	576630000	1421300000	828480000		317090000		372920000	1033500000		791400000	136960000
Q99PL5	Rrbp1						290460000					322880000
Q99PU5	Acsbg1		399920000	154230000
Q99PV0	Prpf8					17941000
Q9CPP6	Ndufa5	743450000	394600000	530800000	383930000	394440000	521020000		1122500000			275550000	350420000
Q9CPQ1	Cox6c	14328000000	6247200000	1777700000	1435000000	654140000	5392100000	7715500000	19446000000	824780000		5092200000	570530000
Q9CPQ3	Tomm22			34297000		64041000	48970000
Q9CPQ8	Atp5mg	187280000	403890000	173000000		319920000						157360000	169990000
Q9CPR4	Rpl17					468900000							296740000
Q9CPU4	Mgst3	717540000	1143800000	308720000	763230000	804270000	833530000	285850000	825110000				621940000
Q9CPW0	Cntnap2	131320000		200450000		137120000	85091000
Q9CPW4	Arpc5			182340000
Q9CQ10	Chmp3									310610000
Q9CQ54	Ndufc2		337820000			120850000
Q9CQ62	Decr1									227910000		194860000
Q9CQ69	Uqcrq		1161600000		555140000	1041300000			921630000				571450000
Q9CQ75	Ndufa2								248450000
Q9CQ91	Ndufa3								479500000
Q9CQ92	Fis1											103710000
Q9CQA3	Sdhb	252150000				203220000						167280000	231270000
Q9CQC7	Ndufb4	653870000		314450000	235050000	347200000	259260000		1261300000				159090000
Q9CQD1	Rab5a	718500000	907620000	809020000	818370000	845320000	516130000					376910000	796270000
Q9CQF3	Nudt21			236020000								142450000
Q9CQH3	Ndufb5	2521700000	1197600000	336620000	644750000	386090000	1298300000	881920000	2892500000			873610000	451100000
Q9CQI3	Gmfb			140960000
Q9CQI6	Cotl1			371140000
Q9CQI7	Snrpb2			125390000
Q9CQJ8	Ndufb9	1131100000	670050000		417030000	394480000	735980000		1499100000
Q9CQQ7	Atp5pb	1542500000	1388600000	595660000	657960000	1740800000	1083000000		852680000			867360000	1416900000
Q9CQR4	Acot13	253770000		283770000	250390000	248080000	181870000						344560000
Q9CQS4	Slc25a46					38752000
Q9CQV8	Ywhab	916850000	2546200000	2854300000	1154200000	1683400000	720640000		488340000			301360000	1327600000
Q9CQW1	Ykt6			186490000
Q9CQW2	Arl8b		410090000	166630000		329270000							308450000
Q9CQX2	Cyb5b	531730000	319790000				304710000
Q9CQZ5	Ndufa6	206570000	501880000			484800000			893180000				186520000
Q9CQZ6	Ndufb3	1540700000	1268500000				1084100000		2687800000
Q9CR21	Ndufab1	98359000
Q9CR51	Atp6v1g1	208150000
Q9CR57	Rpl14	285100000	628370000	340140000	570910000	827170000							825900000
Q9CR61	Ndufb7	1703000000	636090000	487560000	372410000	287050000	969830000		2288900000	471660000		709510000	196760000
Q9CR62	Slc25a11	604210000	2790800000	764500000	1306100000	2750800000	711910000		190890000			271850000	2154200000
Q9CR68	Uqcrfs1	944870000	940830000	747120000	797620000	1058200000	383220000		526370000			396950000	1434400000
Q9CR95	Necap1			93137000
Q9CRB2	Nhp2	41011000
Q9CRB8	Mtfp1		117890000
Q9CRB9	Chchd3	241190000	168950000				151570000
Q9CRD2	Emc2	257790000		124070000			192940000
Q9CS84	Nrxn1	514990000		1075000000	450250000	189300000	600190000		205890000	127350000		3908600000
Q9CTY5	Micu3		80663000			102590000
Q9CVB6	Arpc2	126750000	295770000	1565500000	379450000	479970000	137660000		263480000	268920000		1136400000
Q9CWS0	Ddah1				181640000
Q9CWZ7	Napg	480040000	340180000	355570000		141020000							209750000
Q9CX00	Ist1	244710000
Q9CX34	Sugt1		96788000
Q9CX86	Hnrnpa0	150730000	387520000	276450000	292800000	385470000							278450000
Q9CXS4	Cenpv			205990000	215180000	301450000
Q9CXW4	Rpl11		198390000	167700000	214030000	312980000	180190000						372450000
Q9CXY6	Ilf2			153710000			79723000
Q9CXZ1	Ndufs4	326310000	479690000						446700000			484990000
Q9CY27	Tecr	133760000	674210000	117600000	230110000	1030900000							581150000
Q9CY50	Ssr1			44678000
Q9CYH2	Prxl2a		282080000	134250000		273890000
Q9CYT6	Cap2	226140000	395730000	1554000000	301190000		74519000					177090000	310670000
Q9CZ13	Uqcrc1	2978500000	1019000000	2078900000	1959100000	2246900000	2305100000		4605200000	229460000		2495900000	2623300000
Q9CZ30	Ola1			232170000
Q9CZ42	Naxd			131170000								119210000
Q9CZB0	Sdhc					183510000
Q9CZC8	Scrn1	122880000		382440000			149860000					226600000
Q9CZM2	Rpl15		202080000	317150000	422140000	631520000	243420000
Q9CZP5	Bcs1l					140770000
Q9CZR3	Tomm40l	308540000	193460000				157560000
Q9CZT8	Rab3b		205870000			195940000							178430000
Q9CZU6	Cs	2682400000	948230000	3355200000	1802300000	1708200000	1737400000		1507400000	3294500000		7033300000	1505700000
Q9CZW4	Acsl3		78308000										74512000
Q9CZW5	Tomm70	722770000	601150000	529390000	616820000	691970000	740630000	405770000	316210000	205910000		404490000	623880000
Q9CZX8	Rps19			212630000
Q9D023	Mpc2	406130000	1601800000	152090000	620510000	2340900000							676370000
Q9D051	Pdhb	1738600000	1161300000	2243000000	1433800000	1745900000	1694600000	1369400000	2352000000	844970000		886050000	1712200000
Q9D0E1	Hnrnpm		270910000	206980000									227900000
Q9D0K2	Oxct1	104740000		147980000	123730000	280800000	143110000						148170000
Q9D0M3	Cyc1	2324600000	893660000	1090500000	1434900000	1660400000	1475100000		2231400000		884940000	1229700000	1160700000
Q9D0M5	Dynll2	508580000	640950000	488250000	248180000	389890000	255370000					791640000	424860000
Q9D172	Gatd3	431430000	323750000	301890000		476760000	556590000
Q9D1D4	Tmed10	165920000
Q9D1G1	Rab1b	252070000	492210000	575860000	330900000	395640000	364540000						314550000
Q9D1G5	Lrrc57		95610000			124760000							114550000
Q9D1P4	Chordc1		63842000			46522000
Q9D1R9	Rpl34					282550000	179490000
Q9D1T0	Lingo1			57173000
Q9D1X9	Tmem50b		18634000
Q9D2G2	Dlst	3671200000	971030000	3847400000	1126500000	805680000	3448700000	1443300000	5203000000	4688900000	2740000000	5662400000	737130000
Q9D2N4	Dtna		47182000
Q9D2P8	Mobp	1265100000	576060000	530880000	2264200000	702070000	204080000				1668300000		1135300000
Q9D394	Rufy3	259840000	604570000	395180000		329270000	326640000						422210000
Q9D3A9	Ttyh1			548820000		529970000
Q9D3D9	Atp5f1d				321300000	597270000							471900000
Q9D415	Dlgap1		430850000			761700000	201250000						571820000
Q9D428	GOLGA7B					86381000
Q9D5T0	Atad1					230590000
Q9D6F9	Tubb4a	1884300000	8838100000	4131800000	5739400000	10320000000	3975700000	590830000	1146300000	2171800000	2128200000	1180300000	5350100000
Q9D6J5	Ndufb8	990330000	621660000				404790000		1701500000			380310000
Q9D6J6	Ndufv2		199150000
Q9D6K8	Fundc2			44071000
Q9D6M3	Slc25a22	1959500000	3988800000	1034700000	2404700000	3648200000	2409100000		310440000	468580000		888780000	3063000000
Q9D6R2	Idh3a	2288700000	2720000000	1812300000	2205000000	3617500000	2066800000	758380000	1138500000	460230000	802010000	719440000	2983500000
Q9D7G0	Prps1		181390000	323500000		116940000
Q9D7N9	Apmap					10024000
Q9D7X3	Dusp3			134250000		129700000
Q9D855	Uqcrb	121560000	58701000						250230000			239120000
Q9D880	Timm50	114280000	273440000			283850000							151300000
Q9D898	Arpc5l	378510000		492020000			237840000			449510000		280760000
Q9D8B3	Chmp4b	212860000		115730000			129210000
Q9D8B4	Ndufa11		322930000	179140000		208940000			547910000			200990000
Q9D8E6	Rpl4	202550000	577150000	287070000	432540000	1400300000							1002100000
Q9D8N0	Eef1g	213670000	380290000	449490000	390890000	264700000	206240000						390190000
Q9D8W7	Ociad2	186060000	259960000			212210000	162160000		239950000			490190000
Q9D8Y0	Efhd2				63448000
Q9DB05	Napa	177190000		297280000
Q9DB20	Atp5po	675420000	311140000	692580000		1210200000	701080000		860200000			1089500000	778280000
Q9DB34	Chmp2a	392040000		263480000			323090000			1124000000		781560000
Q9DB41	Slc25a18		341180000	91983000		1393700000	213650000						308450000
Q9DB60	Prxl2b		176950000
Q9DB70	Fundc1					10012000
Q9DB73	Cyb5r1	123100000	130660000	110430000		211150000
Q9DB77	Uqcrc2	4556400000	2868700000	2427500000	2081100000	4404300000	2556600000		5405700000	373530000		2119200000	3898500000
Q9DBC7	Prkar1a		226660000	114180000
Q9DBE8	Alg2		336180000	37300000		1195800000	58462000						513640000
Q9DBG3	Ap2b1	1284600000	1376500000	3685700000	2393600000	1912200000	1251300000		899640000	278490000		2152100000	2085300000
Q9DBG6	Rpn2		97058000										80650000
Q9DBJ1	Pgam1	1099800000	739560000	1529300000	1609400000	1498300000	1210900000		179500000		586480000	684810000	1668000000
Q9DBL1	Acadsb					62085000
Q9DBP5	Cmpk1		172590000
Q9DC16	Ergic1		125690000
Q9DC51	Gnai3					179980000
Q9DC69	Ndufa9	866880000	2414600000	608530000	1408600000	2758700000	1109500000		1907000000			123760000	2201100000
Q9DC70	Ndufs7	207200000	244340000	127650000		414870000	252810000	165660000	612590000				292000000
Q9DCJ5	Ndufa8	643220000	567490000	569710000	273460000	310890000	364020000		1877500000			1263600000
Q9DCL9	Paics		117780000	50722000
Q9DCN2	Cyb5r3					105380000
Q9DCP2	Slc38a3	227340000		132360000			148190000
Q9DCS9	Ndufb10	2169700000	1374500000	239590000	396500000	180320000	964740000		2267900000			316390000
Q9DCT2	Ndufs3	1354200000	1665200000	991310000	1117200000	1634800000	1080400000		2647600000	789290000		674390000	1730000000
Q9DCX2	Atp5pd	1273500000	251630000	531870000	339900000	597620000	285820000		226850000
Q9DCZ1	Gmpr			190700000
Q9DCZ4	Apoo	147110000	433490000		320030000	419670000	165990000						233630000
Q9EP53	Tsc1		35330000
Q9EP69	Sacm1l		398120000		197090000	618460000							524310000
Q9EP89	Lactb			71068000
Q9EPJ9	Arfgap1					78800000
Q9EPN1	Nbea	97214000	481460000	168550000		176580000	79093000						248710000
Q9EQF6	Dpysl5	251940000		451900000			279060000
Q9EQH3	Vps35	355010000	2352000000	1044600000	1158200000	1024300000	451500000						721530000
Q9EQZ6	Rapgef4		194060000			365340000							319420000
Q9ER00	Stx12	207450000		410720000					341500000	358250000		543620000
Q9ERD7	Tubb3	2732700000	8087000000	4704900000	4863200000	8929400000	3711600000	632780000	1085200000	1501100000	1515800000	962890000	6226500000
Q9ERI6	Rdh14												29995000
Q9ERK4	Cse1l		99056000
Q9ERR1	Ndel1								10574000
Q9ERS2	Ndufa13	614370000	658640000			566260000	313030000		1291800000			727580000
Q9ES97	Rtn3	960670000	2668700000	1501800000	1173200000	710190000	434180000	366900000		581620000		972350000	587790000
Q9ESJ4	Nckipsd		98687000	70256000
Q9ESN6	Trim2			413230000								438820000
Q9ESW4	Agk		376270000	140500000		615310000	200590000						357240000
Q9ET77	Jph3					58941000
Q9JHU4	Dync1h1	1953400000	15124000000	3667600000	7853600000	8583100000	2047800000						11268000000
Q9JIA1	Lgi1	1272500000	851030000	2688500000	1960600000	2756600000	1315200000			133630000		281580000	2520600000
Q9JIS5	Sv2a	2056000000	1478200000	2350000000	2076700000	2832400000	1744300000		1260300000	749890000	859680000	1538500000	2523900000
Q9JIX8	Acin1	198340000
Q9JIY5	Htra2											37673000
Q9JJK2	Lancl2	195970000	325880000	452650000	328920000	273800000							339440000
Q9JJV2	Pfn2			91158000
Q9JJV5	Cacng3					105390000
Q9JJY3	Smpd3			62434000
Q9JJZ2	Tuba8		150120000			288200000
Q9JKD3	Scamp5		335350000
Q9JKK1	Stx6			122390000			82043000					173830000
Q9JKR6	Hyou1					38039000
Q9JLB0	Pals2			118520000
Q9JLM8	Dclk1	192570000	1166700000	400150000		1469600000	430230000						847520000
Q9JLN9	Mtor					63474000
Q9JLR1	Sec61a2		114210000
Q9JLV5	Cul3			153010000
Q9JLZ3	Auh	145130000		391290000		323690000						401190000
Q9JM52	Mink1		159120000			221000000
Q9JM63	Kcnj10					50154000
Q9JM76	Arpc3	228410000	215440000	383500000	142540000
Q9JMA1	Usp14			92190000
Q9JME5	Ap3b2		391910000	109570000		138900000							99344000
Q9JMG7	Hdgfl3											380460000
Q9JMH9	Myo18a	255800000	562700000	429780000		690090000	270920000					329300000	648790000
Q9QUI0	Rhoa	294950000		239250000		431380000							255480000
Q9QUP5	Hapln1	2810900000	1960300000	3957200000	2301200000	3610300000	4933700000	2369300000	5863600000	8459400000	3454500000	7400700000	3480000000
Q9QVP9	Ptk2b		114490000	104350000
Q9QWI6	Srcin1	522370000	1583700000	1189500000	349880000	3878300000	1361500000	411260000		397550000	312870000		2327400000
Q9QXL2	Kif21a	100040000	228340000	117740000									135110000
Q9QXS1	Plec	1854400000	7017600000	4667000000	5263400000	13474000000	7143000000	203500000	109980000	895200000	612530000	467160000	9258200000
Q9QXS6	Dbn1	360430000	1390900000	610170000		639740000	126470000			250710000		355510000	595360000
Q9QXW9	Slc7a8	33221000
Q9QXY6	Ehd3	242870000	604530000	315640000	146210000	860340000							151250000
Q9QXZ0	Macf1	99960000	147460000	117940000		166960000	170880000						253210000
Q9QY76	Vapb			138020000
Q9QYA2	Tomm40	470750000	298010000	94066000
Q9QYB5	Add3			160430000		117800000							141440000
Q9QYB8	Add2	276680000		336670000	229980000	179720000
Q9QYC0	Add1	601830000	549050000	1242500000	589620000	430200000	526970000	191340000	341800000			306160000	545970000
Q9QYF9	Ndrg3					105840000
Q9QYG0	Ndrg2	62369000		927140000		108850000
Q9QYJ0	Dnaja2	237550000	208360000	490960000	246040000	360650000	242100000						213810000
Q9QYR6	Map1a	3264400000	1177200000	4677800000	2504000000	1946000000	4157600000	874190000	2704300000	3975100000	3098900000	14433000000	2290900000
Q9QYS2	Grm3	125810000	1400900000	694920000	518760000	1865500000	171880000					81366000	1192000000
Q9QYX7	Pclo	141530000	427250000	861680000		657460000	599830000					2007100000	648520000
Q9QZB1	Rgs20					67056000
Q9QZE5	Copg1		96547000			64023000
Q9QZI8	Serinc1	151670000
Q9QZQ8	Macroh2a1	502320000	330020000	689680000	575620000	581750000	366780000				487650000	250680000	612290000
Q9QZX7	Srr		387770000			181310000							221800000
Q9R0K7	Atp2b2	7298000000	11197000000	11605000000	9252700000	9925700000	8313800000	605460000	6511300000	1162800000	779970000	5280600000	9584500000
Q9R0N7	Syt7	89478000	64783000	129170000		216940000	84388000					104290000	173640000
Q9R0P5	Dstn	273330000	357210000	511180000		195680000							493170000
Q9R0P9	Uchl1		434260000	1584800000
Q9R0Q6	Arpc1a	901920000	416190000	2661100000	857500000	1267300000	1253000000		559420000			732430000	797200000
Q9R0Q7	Ptges3		329910000	219310000		136240000
Q9R0X4	Acot9	166820000	344510000	191720000		504450000	141350000						306310000
Q9R0Y5	Ak1		96759000	78777000		52822000
Q9R111	Gda			112210000
Q9R1P4	Psma1			8438800
Q9R1Q7	Plp2	69036000
Q9R1Q8	Tagln3			357080000
Q9R1Q9	Atp6ap1	317730000				141530000						415320000
Q9R1R2	Trim3		106060000			68512000							108790000
Q9R1T4	Septin6	381490000	434020000	1259500000	686520000	477450000	462170000		775350000			330110000	736450000
Q9R1V6	Adam22	584800000		347610000	389890000	284870000	530890000	196240000	590050000	246090000		962030000
Q9R1V7	Adam23	129250000		222980000	243240000	216670000						732240000
Q9WTS5	Tenm2											25209000
Q9WTT4	Atp6v1g2	208100000		476650000			215590000
Q9WTX6	Cul1						78692000
Q9WUA3	Pfkp	722760000	2832000000	1542900000	1662300000	2575000000	994240000						1973300000
Q9WUB3	Pygm		228800000			169840000
Q9WUC3	Ly6h			205020000
Q9WUK2	Eif4h			158160000
Q9WUM4	Coro1c	192040000		261180000		150010000	176070000						166570000
Q9WUM5	Suclg1	1028200000	1772900000	1213100000	1295900000	2634800000	1313800000					225240000	2484100000
Q9WUQ2	Preb					64055000
Q9WUR9	Ak4		125600000			165220000
Q9WV18	Gabbr1		140800000	156400000		107100000							195020000
Q9WV31	Arc		22161000
Q9WV34	Mpp2	191040000	572440000	506110000	216660000	731230000							261040000
Q9WV55	Vapa	701880000	492500000	556360000	268540000	376730000	323360000		227050000			347250000	259720000
Q9WV60	Gsk3b					151840000
Q9WV69	Dmtn	118470000	90971000	205940000
Q9WV80	Snx1						89324000
Q9WV92	Epb41l3	985740000	2016400000	3018200000	1880900000	1909900000	727520000			1214600000		2412000000	2054500000
Q9WVA3	Bub3			60364000
Q9WVK8	Cyp46a1		342870000			465910000							305770000
Q9Z0E0	Ncdn	474790000	2781300000	1554900000	610450000	861320000	322800000						849770000
Q9Z0H8	Clip2	302060000		1122500000			943530000	217450000	99786000	514910000		2614600000
Q9Z0N1	Eif2s3x			80519000
Q9Z0P4	Palm			171530000
Q9Z0P5	Twf2					59160000
Q9Z0V2	Kcnd2		93872000										144120000
Q9Z0X1	Aifm1	149850000		87276000
Q9Z127	Slc7a5		176530000	176210000
Q9Z130	Hnrnpdl			81398000
Q9Z140	Cpne6	147300000	291900000	123800000		165230000							425060000
Q9Z1B3	Plcb1	269700000		671230000			92083000					1298100000
Q9Z1G3	Atp6v1c1	232260000	412640000	977360000	547370000	567960000			178690000			361940000	584290000
Q9Z1G4	Atp6v0a1	8718000000	12437000000	5557700000	6498100000	3987100000	3920700000	4035800000	10918000000	2043600000	709220000	3445000000	4268300000
Q9Z1N5	Ddx39b			154460000	191740000	103150000
Q9Z1Q9	Vars1			78024000
Q9Z1S5	Septin3	717410000	1149800000	1462100000	947440000	918670000	430660000		850560000			319710000	592890000
Q9Z1W9	Stk39					19442000
Q9Z204	Hnrnpc			201100000
Q9Z218	Dpp6	559450000	110120000	287200000	124200000		253180000				315980000	810090000
Q9Z268	Rasal1	45216000	192130000	50577000									78831000
Q9Z2D6	Mecp2	635600000		1013300000	540430000	84926000			545530000	151400000	216590000	933110000
Q9Z2H5	Epb41l1	156790000	1178200000	995560000	239550000	638370000							648870000
Q9Z2I0	Letm1	254590000	269400000	214040000		489410000	310350000					585190000
Q9Z2I8	Suclg2		55654000
Q9Z2I9	Sucla2	1087000000	2597500000	1816200000	2040800000	2371800000	1756700000					158660000	1766800000
Q9Z2Q6	Septin5	1650700000	2568000000	2926900000	2212500000	2290200000	1699300000	599140000	2758700000			476680000	2794500000
Q9Z2U0	Psma7			60105000
Q9Z2U1	Psma5											113550000
Q9Z2W9	Gria3	135680000	182860000	97541000		144550000	94397000						145760000
Q9Z2Y3	Homer1	286270000	634600000	413710000		399610000	305380000					188480000	442920000
