# Supplementary material for: Pathological extracellular matrix changes in decellularized normal appearing gray matter and subpial multiple sclerosis lesions
Source: iScience. 2026 Jun 6;29(6):116020. doi: 10.1016/j.isci.2026.116020 (PMC13264259; doi:10.1016/j.isci.2026.116020)
Supplement: Table S8. Proteins detected in dPLGM, dGML low, and dGML high by LC-mass spectrometry [file mmc5.xlsx]

## Sheet: table S8
UniProt	gene name	dPLGM 1	dPLGM 2	dPLGM 3	dPLGM 4	dGML-low 1	dGML-low 2	dGML-low 3	dGML-low 4	dGML-high 1	dGML-high 2	dGML-high 3	dGML-high 4
A0AVT1	UBA6			21.3477	22.5738	22.3302	23.7582	24.1296	24.9098	23.7846		21.9682
A0FGR8	ESYT2		23.4221		23.7431	23.2284	23.5299	23.6073	23.7504	23.6192		23.1472
A0MZ66	SHTN1				23.4165	24.2407	24.497	24.8858	23.1519	24.1065
A1L0T0	ILVBL				23.3839		23.5326	23.4238	24.0474	23.3182	22.5632	23.4126
A2RRP1	NBAS				21.5274		21.4508		22.4827	21.2846
A5PKW4	PSD				22.7608		23.1039		23.3931	22.6124
A5YKK6	CNOT1								20.0435
A5YM72	CARNS1	22.7849	22.3387	22.2227	23.088	22.3761	23.079	23.5722	23.0674	22.3962	21.6911
A6NCN2	KR87P						24.5757
A6NE02	BTBD17											21.4672
A6NHL2	TUBAL3											22.1886
A6NHQ2	FBLL1								21.1205
A6NNT2	C16orf96				21.6054
A6ZKI3	RTL8C						21.7214	20.9525	21.9945	21.4604
A7KAX9	ARHGAP32									20.9978
A8MVW0	FAM171A2											19.3979
B1ANS9	WDR64			24.1386			23.8579			23.4381
B2RPK0	HGB1A	23.2029
C9J069	AJM1				23.3468		22.8154	21.9815	24.2408	22.6985	22.2963
O00116	AGPS									20.2675
O00139	KIF2A				25.046	23.4391	24.8678	25.0185	25.6333	24.9086		23.4682
O00154	ACOT7	25.584	25.2831	25.5285	26.5208	25.5257	25.7221	25.3098	26.3118	26.3622	26.0233	26.338
O00159	MYO1C				22.7858
O00170	AIP									21.2454
O00178	GTPBP1									18.3358
O00186	STXBP3	20.9258		22.6866	23.8945	22.7529	24.4463	24.1939	24.1957	23.011	21.4493	21.7469
O00192	ARVCF				20.6116		20.6332	19.923	22.1317
O00194	RAB27B						21.9339	21.1466	21.4282	21.1472
O00203	AP3B1									19.8755
O00213	APBB1								22.3393
O00217	NDUFS8	24.1906	24.417	24.1459	25.18	24.7739	24.5663	24.647	24.1836	24.5658	24.9532	24.5805	24.4522
O00231	PSMD11			24.3708	24.1521	23.8891	25.2872	24.9307	25.7655	25.0311		23.0876
O00232	PSMD12		22.9726	23.2547	23.2096	23.0348	23.7126	23.4844	23.6201	23.6445	23.4717	22.6064
O00264	PGRMC1			23.4021	22.2552	22.9257	23.1106	22.78	22.7125			23.101
O00291	HIP1			23.9732	24.1053		23.68	24.4503	24.0736	24.117
O00303	EIF3F	19.1237			20.4114		20.1996	20.2137	21.1239
O00330	PDHX			24.4878	24.0409	22.9714	23.735	23.3905	24.1703	23.9239		24.4435
O00408	PDE2A			25.1134	25.6512	25.9033	27.0093	26.5273	26.5229	25.8358	26.9022	24.9568	23.6906
O00410	IPO5	22.0906	22.1198	24.0571	23.3104	23.5224	23.64	24.1442	24.632	23.9048	22.0148	22.8025
O00429	DNM1L	25.338	26.3808	27.7456	26.6041	26.3466	26.4589	27.5774	27.4881	27.4617	26.0509	26.163	25.8623
O00442	RTCA				23.2764		22.8362	23.0135	23.5824	22.7936
O00468	AGRN				23.0963	23.3918	22.6801	22.4869	22.9551	22.396		24.263
O00471	EXOC5				22.9819		23.5497	23.2716	23.3712	23.1662
O00483	NDUFA4	26.2128	26.7589	26.1593	27.3332	26.9045	26.4038	26.3684	26.1554	27.0203	26.5895	26.9841	27.1668
O00487	PSMD14			25.3663				24.8279	25.0472	23.944
O00499	BIN1			24.6959	23.2342	23.8584		23.881	23.3031	22.9566		24.1909
O00506	STK25				22.3652		22.7176	22.7199
O00560	SDCBP						21.3127	21.3495		21.3203		23.2035
O00562	PITPNM1								20.6333
O00567	NOP56						21.7107
O00571	DDX3X	22.8628	23.8957	22.0723	25.9329	23.9291	24.8218	23.6841	25.1516	25.5283	23.2794	21.2141	22.6357
O00629	KPNA4										18.1194
O00743	PPP6C								22.7139
O00764	PDXK	25.4146	26.4507	26.4819	26.1738	25.9671	26.9101	26.8178	26.8719	27.204	25.3875	25.2728	24.6763
O14490	DLGAP1				24.0943		22.6153		23.3265	22.5911
O14494	PLPP1		20.0439					20.7845
O14495	PLPP3				24.2864	23.7459	24.893	25.2139	24.1016	24.0125	24.0933	24.5138
O14523	C2CD2L				24.0889	23.7142	23.9109	23.1962	23.2234	23.4914
O14531	DPYSL4			24.8544	24.945	25.1853	24.9256	25.374	25.6437	25.2476	24.7819
O14548	COX7A2L				23.3623	23.229	23.6977	24.4877	23.8975	23.6675		24.6016
O14561	NDUFAB1				23.1533		22.9415	24.0977	22.6448	23.3516
O14576	DYNC1I1			24.7353	24.087	24.0045	24.1513	24.2336	23.9931	23.9842		24.4728
O14578	CIT								22.789
O14579	COPE			19.4316
O14594	NCAN	28.8497	28.5308	27.8188	28.0477	29.2892	28.2125	27.8341	27.7234	27.9524	28.3964	28.9268	28.852
O14617	AP3D1	23.0827	23.999	25.4833	25.1735	24.9963	26.0422	26.3838	26.1175	25.9635	24.6746	23.5453	23.5041
O14639	ABLIM1									20.4544
O14733	MAP2K7				22.3587				23.6504
O14734	ACOT8				21.4732		20.9939	21.0487	21.0319	21.2501
O14735	CDIPT				22.6492		22.6252	22.3007	22.2128	22.3314
O14773	TPP1			23.3199	24.2304		23.6976	23.723	23.1983	23.6176	23.8933	24.2074
O14775	GNB5			24.9816	24.4949	24.3353	24.6214	25.2124	25.0637	24.8206		24.3649
O14782	KIF3C								22.0579
O14787	TNPO2				22.9482		23.8541	22.9992	24.5138	23.1833		21.7798
O14807	MRAS				24.4383	24.2067	24.9317	23.1829	23.936	23.5008		24.0241
O14818	PSMA7						22.3769
O14827	RASGRF2				23.9959		23.4625	23.1988	25.5766	23.2919	23.4689
O14874	BCKDK				21.3515		21.3286		23.0449
O14880	MGST3	25.8577	26.7834	27.5287	27.5971	26.4031	27.8184	27.6949	28.3524	27.6615	27.4831	27.3204	27.457
O14908	GIPC1						21.9881
O14910	LIN7A			24.837	24.2859	24.8276	25.0205	25.1066	25.8941	25.1108	24.5966
O14924	RGS12			22.6167			21.5709
O14936	CASK						22.6214	22.6128	23.579	22.4252
O14949	UQCRQ	26.0897	25.9261	26.5691	26.7801	25.9299	26.4147	26.3836	26.6998	26.978	26.3922	26.8093	27.5535
O14964	HGS				22.5879	23.0304		23.6684		22.9435
O14976	GAK				21.1815		21.2587		22.7991	21.1255
O14979	HNRNPDL									21.8285
O14980	XPO1	22.4247	23.1786		23.9503	22.8746	24.9321	24.6341	26.467	25.5662	19.9714	21.4737	21.672
O14994	SYN3				25.3564	25.6137	25.2683	25.4389	25.2484	24.9798		25.2499
O15020	SPTBN2	25.4233	26.0214	28.1705	27.4595	27.5331	27.7821	28.3874	27.9029	28.0865	27.1587	26.5228	25.7005
O15066	KIF3B				23.0093		22.6882	22.6881	23.5656	22.4562
O15068	MCF2L								17.9977
O15075	DCLK1		24.6965	27.0846	27.0125	27.0279	26.8215	27.1827	27.7265	27.2653	26.644	25.9666	25.2841
O15079	SNPH				24.4379	23.262	22.9528	22.6958	23.4844	24.2699
O15083	ERC2				22.4241	25.1234	23.3972	22.2092	22.6375	22.9524		24.2587
O15084	ANKRD28								21.5443
O15144	ARPC2	25.0498	24.4554	24.9449	24.5507	25.047	24.0341	24.1791	24.8762	23.8595	25.1068	25.7799	24.4658
O15145	ARPC3			24.1419	24.092	24.0401	23.5849	23.8235	24.564	23.8018	23.914	24.5838
O15197	EPHB6				23.5664				22.5503	23.2416
O15230	LAMA5											19.0971
O15239	NDUFA1				22.5022		22.9288	22.8241	23.8535	23.1962
O15258	RER1									22.5822
O15260	SURF4	20.9627	20.9672	21.3402	22.3011		22.7737	22.6531	22.4544	22.3212	22.1117	22.117	22.0204
O15269	SPTLC1								22.6446
O15294	OGT				25.994	24.0901	25.6636	24.3218	26.2111	24.8783	25.141
O15394	NCAM2				22.5692		23.9054	23.8957	22.4022	22.6654		23.5822
O15400	STX7							21.2342
O15484	CAPN5				22.8744	22.6475	22.3468	22.4572	22.5877	22.379		23.0099
O15498	YKT6				22.6385	22.9363	22.4848	23.1705		22.294		22.9446
O43143	DHX15	18.5418
O43149	ZZEF1				21.8382					21.8705
O43157	PLXNB1						20.7134
O43169	CYB5B						22.696	22.657		22.4576		23.2479
O43175	PHGDH	26.2295	25.523	26.4479	27.1224	26	27.1898	27.1083	27.1144	26.3705	25.8915	25.7279	23.0267
O43181	NDUFS4				23.9077	24.6717	24.0466	25.0737	23.1471	23.7926		24.2906
O43236	SEPTIN4	25.2537	25.1271	26.2243	27.257	24.7794	26.868	26.1729	26.5099	26.0302	22.9504	24.4674	22.6845
O43237	DYNC1LI2			24.9977	24.7662	24.7363	24.7795	24.8448	24.8324	24.9564	24.1271
O43242	PSMD3	20.5874	20.6679	23.0213	22.7726		22.1398	21.1944	25.054	22.417		20.1766	20.647
O43251	RBFOX2									22.9295
O43264	ZW10								20.8647
O43295	SRGAP3				22.9245	23.1467	23.0973	23.0489	23.588	22.8864
O43301	HSPA12A	28.3129	29.0051	28.9736	30.1829	28.8868	29.8426	29.3976	29.9638	29.5742	29.0985	28.154	29.0679
O43307	ARHGEF9				20.6662		20.5985	20.3834	21.3015	20.5254
O43324	EEF1E1	20.2952
O43390	HNRNPR	24.0522		23.7918	23.1765	24.459	23.6091	23.7233	23.9318	23.8435		23.2248
O43396	TXNL1				23.2554		23.1608	23.438	23.1426	23.2271		23.5187
O43402	EMC8	23.5803
O43426	SYNJ1		25.9749	27.339	26.6454	26.3478	26.5097	25.846	26.8058	26.4852	26.7581	27.0117
O43427	FIBP						22.051	22.0299	22.4982	23.1063		21.4692
O43488	AKR7A2			23.3844	23.2825		23.3541			22.7039		23.0625
O43491	EPB41L2	26.2294	25.4137	27.4731	27.6621	26.607	28.035	27.4325	26.8686	26.9499	26.7831	25.9402	24.4953
O43526	KCNQ2				21.0462
O43566	RGS14							19.9767
O43572	AKAP10												19.2458
O43581	SYT7				24.9075	25.4029	24.02	23.7106	24.5044	24.0775	24.7901	25.4079	24.2666
O43615	TIMM44				21.9969
O43633	CHMP2A									22.0621
O43674	NDUFB5	25.198	25.4224	25.0258	25.0236	24.6565	25.4178	26.3877	25.3031	25.788	25.0903	26.2102	26.3886
O43676	NDUFB3			23.8361	23.9666	24.5185	24.9366	25.9447	23.433	25.0742		25.6282	25.6191
O43678	NDUFA2						22.5266	23.1757	23.7517	22.2924		22.7521
O43681	GET3			23.7348	24.2894	23.4043	24.7135	24.5035	24.785	24.5517		23.1502
O43684	BUB3									21.0804
O43707	ACTN4	24.6607		25.5904	24.778	25.4779	24.3577	24.6928	24.5506	24.7782		25.4595
O43719	HTATSF1								20.2913
O43739	CYTH3											19.1826
O43747	AP1G1			24.0132	23.8676	23.8556	24.1839	24.4946	24.7939	24.4952	23.2659	23.5608
O43752	STX6							20.7878
O43759	SYNGR1		24.6493	23.5028	24.6322	24.3772	24.0164	24.1631	23.9822	24.5684	25.19	24.967	25.206
O43761	SYNGR3		25.8811	25.5447	26.0728	25.8612	26.576	26.6132	25.6801	26.865	26.9556	26.9502	26.3723
O43776	NARS1					19.7073	19.4842					20.5916
O43795	MYO1B								22.7152
O43809	NUDT21					23.0721		21.9784	22.002	22.2218
O43813	LANCL1	27.2083	26.8215	26.8576	27.5374	26.9614	27.6147	27.8971	26.9492	27.1452	26.9922	27.8115	26.7392
O43837	IDH3B		25.9261	26.5267	27.0243	26.1753	27.0751	26.5242	27.103	27.2158	26.6402	25.322
O43854	EDIL3					23.0817	22.5606	23.696				22.7756
O43865	AHCYL1			25.1346	25.7735	25.5378	25.2429	25.4572	25.9782	25.4727	25.6286	26.5471	25.5278
O43920	NDUFS5				23.5042	24.3124	23.6682	24.4879	23.8462	23.8124		24.3477
O60229	KALRN				19.6764
O60238	BNIP3L									19.3933
O60262	GNG7									22.1348
O60268	KIAA0513			25.2371	23.8872	24.484	24.0223	24.9239	25.0455	25.0232		23.3616
O60282	KIF5C	24.4156	24.2707	25.4458	25.1897	25.6842	25.5145	26.833	26.359	26.1574	24.0957	24.4702	24.2167
O60285	NUAK1									18.5067
O60291	MGRN1						20.4788
O60307	MAST3				21.828		21.1701	20.9171	22.858	20.8134
O60313	OPA1	24.14	25.8265	27.8697	28.0349	26.5604	28.1905	27.7891	28.0208	28.1173	28.0002	27.3758	26.359
O60331	PIP5K1C		22.9302	23.2321	26.9091	24.3231	26.5858	25.5467	27.1862	26.3334	25.4259	22.0235
O60359	CACNG3					22.4648	21.5443		22.7942			22.5167
O60486	PLXNC1						22.1878
O60493	SNX3	25.0511		24.3368	25.3273	24.9785	25.7104	24.9857	25.7461	25.6801	24.9222	22.8291
O60502	OGA				21.6785				22.1352
O60503	ADCY9								21.3326
O60506	SYNCRIP	20.3905
O60518	RANBP6		19.7728	19.7748	20.2966		20.341	20.2984	20.4064	20.4638	19.6178
O60573	EIF4E2								22.0754
O60610	DIAPH1						26.7714
O60641	SNAP91	25.5517	24.6858	25.4739	25.3231	25.1103	24.2723	24.6979	24.8614	25.0039		25.6545	24.744
O60645	EXOC3				22.7683		23.3065	23.1462	23.2321	22.8374
O60669	SLC16A7									19.3773
O60684	KPNA6			22.3661	23.3606		23.5302	22.9304	24.0264	23.079	22.7127
O60716	CTNND1				24.6109	23.3153	24.3187	24.0026	25.2534	23.8819
O60733	PLA2G6								21.5057
O60741	HCN1		21.9602		21.6534				21.9541				21.5931
O60762	DPM1												21.1403
O60763	USO1			23.9551	24.0769	23.2963	24.4428	25.4175	26.18	24.6136
O60784	TOM1			22.4822				22.1734		21.5302
O60825	PFKFB2				22.4608		22.7975	22.6482	22.8235	22.527
O60826	CCDC22	17.6309
O60831	PRAF2				22.5081					22.4047		22.2837
O60861	GAS7								23.1934
O60883	GPR37L1			24.0741	24.1301	22.5816	24.9573	24.4382	24.4984	24.1116	24.1884	23.9949
O60884	DNAJA2	24.1135		24.6486	24.9428	24.7456	24.9724	24.5523	23.7894	24.585	24.9606	25.2914
O60939	SCN2B					23.3987						23.8333
O75044	SRGAP2				22.7271	22.5579	22.4588	22.4252	22.9179	22.466
O75061	DNAJC6	23.1327	24.9264	26.5281	26.0134	25.7566	26.3765	25.7705	26.734	26.4588	25.8024	25.1821
O75077	ADAM23				22.5684	22.8238	22.7099	22.9353	23.0515	23.0528	22.5082	23.4055
O75083	WDR1		26.2658	27.7416	27.1897	27.2483	27.7962	28.0223	27.5252	27.7413	27.6415	26.7944
O75110	ATP9A			23.0115	23.5679		23.6039	23.2985	23.4614	23.5281	23.8887	23.2172
O75116	ROCK2			23.0685	23.5942	24.1425	23.0071	23.1848	24.1039	23.4553		23.7614
O75122	CLASP2			23.8284	23.1378		22.7565	23.2441	23.9124	23.5329
O75145	PPFIA3				24.0777	23.7464	24.663	23.895	24.8751	24.1058		22.3312
O75146	HIP1R				22.3682		22.9653	23.628	23.613	23.0151
O75155	CAND2				22.4565		22.7697	21.8263	23.7102	21.848			21.4734
O75170	PPP6R2									21.7032
O75190	DNAJB6			22.6379	23.4529	22.3727	22.6589	22.5705		22.571		22.2141
O75251	NDUFS7	24.5329	25.282	25.0448	25.4543	24.76	25.1954	25.3934	25.9427	25.537	25.3391	24.9673	26.0546
O75306	NDUFS2	26.4137	27.2433	26.5779	27.0613	27.515	26.7967	27.1991	26.9586	26.9248	27.0478	27.8935	27.8897
O75323	NIPSNAP2	25.3851	25.0134	24.766	25.7564	25.8058	26.2312	25.6559	26.1815	25.9142	25.2094	25.6449	25.4691
O75334	PPFIA2				22.7156		22.7725	22.1658	22.6801	22.5855
O75339	CILP								21.0494
O75340	PDCD6											20.7071
O75352	MPDU1				21.0554		21.1822	20.9945	20.971	21.3117		21.0258
O75363	BCAS1				21.4523
O75367	MACROH2A1	25.0371	26.8173	25.0851	26.622	26.2267	26.0232	24.7993	25.5399	26.3431	26.2341	26.2031	26.7208
O75380	NDUFS6			24.4944	24.1182	23.5222	23.8907	25.1366	23.8505	24.4637	23.763	25.8011
O75382	TRIM3	21.621	21.9793	22.0243	24.0731		24.0061	23.2638	24.4237	23.202	21.9807	22.0126	22.0131
O75390	CS	27.0617	27.1929	26.4334	27.1204	27.3179	26.0477	26.0042	27.5618	26.6842	26.5442	27.653	26.7273
O75396	SEC22B			24.768	25.5316	25.279	25.104	25.2632	25.9373	24.722		23.434
O75431	MTX2		23.1207	23.883	24.0531		24.29	24.5539	23.9598	23.9191		23.8546	23.3198
O75436	VPS26A						22.4271	22.4956		22.0684
O75438	NDUFB1			23.187			23.8798	24.8538	22.8873	24.0892		24.1371
O75475	PSIP1				22.4775	22.1697	21.6666		21.48	21.443		23.4782
O75477	ERLIN1										17.4096
O75489	NDUFS3	26.4789	26.7087	26.5951	27.2417	26.7847	26.9199	27.2799	26.9229	26.9775	26.8891	27.1354	27.0847
O75508	CLDN11	29.8066	28.6968	27.5291	29.1771	29.7335	27.7329	28.0628	28.1291	27.5177	27.8664	28.0261	27.0763
O75533	SF3B1										17.0584
O75534	CSDE1				25.4743	24.8815	25.3698	24.6551	25.5322	25.2033
O75569	PRKRA				24.3551	24.1254	24.1536	24.298	24.9769	24.5783
O75582	RPS6KA5						21.423
O75643	SNRNP200		22.2578		21.67		21.5832		21.892	21.5582	21.164
O75689	ADAP1				24.1768		24.3248	23.9396	24.8027	23.9316
O75746	SLC25A12	28.2587	28.9133	28.7674	29.3391	28.4646	28.6322	28.9063	28.8365	29.4904	28.715	29.3067	29.5683
O75781	PALM				23.1277	24.4965			23.595	23.158		23.9439	24.5045
O75787	ATP6AP2	23.8007
O75828	CBR3	24.4054
O75874	IDH1				22.9757
O75880	SCO1								22.541
O75891	ALDH1L1				23.0493		24.1493	23.7857	23.9657	23.279		23.5055
O75896	TUSC2				21.6303			21.2731	21.4973
O75899	GABBR2				24.4077	23.4564	24.4882	24.3037	24.5093	24.4449
O75915	ARL6IP5	22.7102	23.2724		22.968	23.9391	23.4055	23.9597	23.7913	23.2778		24.8783
O75936	BBOX1									21.0219
O75947	ATP5PD				23.9146	23.4485	23.426	24.0505	23.6177	23.7426
O75955	FLOT1	26.3873	26.6711	26.9102	27.0835	26.8998	27.0178	27.6428	26.8585	26.1983	27.7296	27.9363	26.9282
O75962	TRIO				23.9538		23.2957	21.6458	24.5145	22.9044
O75964	ATP5MG			25.6253	26.3735	25.0057	26.5177	26.1467	26.4734	26.4399	25.9552	25.7925
O76003	GLRX3	20.6164			21.2028		21.2367		22.2975	20.9894
O76024	WFS1				23.0907	21.6908	23.9134	22.7976	23.2911	22.659	23.4143
O76039	CDKL5									21.635
O76054	SEC14L2	22.4745	22.7729		22.7862	23.09	22.6056	23.4169	23.7218	23.2901		22.7008
O94760	DDAH1	24.666			25.1548	23.8477	23.9884	23.7043	24.0101	23.4288		23.9927
O94772	LY6H				23.6567		23.8471	23.5014	25.6772	22.8378	24.6754	23.2587
O94811	TPPP	27.867	27.2238	27.9105	27.3897	27.85	26.9249	27.463	27.3935	26.8795	26.1957	27.4034	26.6472
O94812	BAIAP3						19.8974
O94818	NOL4									20.615
O94819	KBTBD11		22.7908	26.1293	26.1553	25.6065	26.7321	26.8038	27.1678	26.5278	26.1071	25.5834	23.7846
O94822	LTN1								22.0153
O94826	TOMM70	23.8384	26.8455	26.9748	27.5035	26.6907	27.3495	26.8704	27.539	27.6359	27.4123	27.0216	26.7881
O94832	MYO1D			25.8262	27.2687	22.4349	27.4827	26.8539	27.3137	26.0325		21.789
O94856	NFASC	29.5185	23.6522	26.6893	26.9199	27.5751	27.9963	27.5485	25.9426	26.5253	25.717	27.6483	22.3128
O94874	UFL1				23.3109		23.8793	22.8722	23.5123	23.3037
O94875	SORBS2				23.6338		24.1947	22.9365		23.4086
O94903	PLPBP				23.0517		23.7453	23.5262	24.8689	23.6453
O94905	ERLIN2	25.3791	25.2175	24.2576	26.384	25.318	26.4566	25.6762	25.1006	25.5828	25.3419	24.8832	23.0009
O94910	ADGRL1				21.4883		21.4768	21.8742		21.1861	21.1002
O94919	ENDOD1				23.5407	23.5034	24.364	24.0997	23.826	23.8661		23.5275
O94921	CDK14				22.1043		22.1507	21.4417	21.8696	21.7959
O94925	GLS	24.7632	25.9612	22.6281	27.8563	26.7935	27.4328	26.0742	29.3056	27.7043	27.4353	25.5002	26.741
O94967	WDR47			24.4282	25.1357	24.1128	24.8396	25.3502	25.136	25.8366		22.2588
O94973	AP2A2	24.9479	24.615	27.0184	27.0091	27.0387	27.1794	26.9099	27.5892	27.2422	26.9587	26.6736	26.4024
O94979	SEC31A				24.1896		23.9415	23.6396	24.3042	24.0011
O95057	DIRAS1			23.9835	25.1946	24.4722	24.5996	24.3002	24.6661	24.8617		23.4067
O95139	NDUFB6			24.3041	24.1172	24.6492	24.7809	25.9772	23.7234	24.7862	24.5497	26.0685	25.6693
O95140	MFN2				25.5269	22.7439	24.6463	23.4994	26.6554	25.159
O95168	NDUFB4	25.8969	25.8169	26.0349	26.0807	25.6128	25.7197	26.1901	26.2439	26.3257	25.7238	25.925	26.642
O95169	NDUFB8				22.6363		23.8057	25.0988	23.067	23.8026		24.4534
O95182	NDUFA7		24.8121		25.0064	25.0253	24.6162	24.5392	25.4551	25.0937
O95197	RTN3	26.5708	26.0538	26.7846	25.9233	27.4318	26.5743	26.4108	26.6188	26.6845	25.8076	27.0707	26.315
O95202	LETM1				24.0047	24.8368	24.4492	24.3153	24.2856	24.7432		25.6348
O95214	LEPROTL1							20.4004
O95219	SNX4				22.5515	21.5755	22.4927	22.4635	24.1555	22.6282
O95248	SBF1	21.4808	22.0495	24.6424	25.3866	23.806	25.4022	25.5865	26.6115	25.8174	24.3117	22.375	20.8545
O95258	SLC25A14											21.5032
O95292	VAPB			24.2483	23.2406	22.8782		23.7414	23.5913	22.8076
O95294	RASAL1				23.1511		24.1652	22.9947	22.9574	23.0838
O95298	NDUFC2			24.9574	25.3215	24.6664	25.9461	26.1095	24.6635	25.1666
O95299	NDUFA10	26.3288	27.3993	25.6275	27.6853	27.3244	27.038	26.4092	27.8507	27.6866	27.224	26.4612	27.5186
O95319	CELF2								23.2932
O95352	ATG7										22.8986
O95372	LYPLA2								21.8073
O95373	IPO7			23.4773	23.0554	23.0617	23.1226	23.4373	23.9445	23.241	22.0054
O95394	PGM3									19.7639
O95433	AHSA1			24.8632	24.4762	24.4328	24.1357	24.9854	24.3395	24.6841		24.0255
O95486	SEC24A										17.4839
O95487	SEC24B				20.2676		20.2322	19.8593	21.9972	20.2565
O95563	MPC2			24.6069	25.5473	24.2792	25.4356	25.288	25.7213	25.4508	25.1347	25.5999	24.6631
O95573	ACSL3		23.0105		23.5605		23.3566	23.4184	24.2505	23.9667	23.3649	22.523
O95622	ADCY5						22.0896	21.7813	22.1712	21.758
O95670	ATP6V1G2				23.4046	24.3372	23.1704	24.1346	23.9471			24.2449
O95671	ASMTL		21.6921		21.9002		21.0793	21.9848	22.2551	22.6114
O95674	CDS2	24.0396	24.7732	25.0771	26.2929	24.3966	26.4683	26.237	25.9256	26.4178	25.6155	24.3115	24.9804
O95716	RAB3D	24.0304
O95741	CPNE6	24.4178	25.1034	24.7401	26.0367	25.7297	27.1995	25.8001	25.6168	25.8156	27.4075	25.1937
O95747	OXSR1				23.3708		22.8777	22.5473	22.3692	22.6255
O95757	HSPA4L			24.6525	24.8779	24.9247	24.8762	25.2625	26.2476	25.3905	24.4579	24.3875	23.5799
O95782	AP2A1	27.85	27.9958	28.1506	28.2249	27.844	28.0515	27.7797	28.2751	28.1386	28.254	28.0605	27.9171
O95819	MAP4K4			22.2424	21.5387		22.6376	21.5632		21.5236
O95831	AIFM1				22.4496					22.1123
O95837	GNA14									23.1536
O95847	SLC25A27				22.8238		22.8486	22.083	23.4311	22.3887	22.3091	23.042	22.4617
O95870	ABHD16A				22.3629		22.4104	21.9674	22.5719	22.1777
O95886	DLGAP3				22.7304				22.6864
O95970	LGI1		24.6532	23.4758	24.7593	24.4338	23.3196	23.2823	24.1998	24.0316		23.9888	24.0551
O96000	NDUFB10	25.4277	25.6132	25.1742	26.0508	25.5275	26.0296	26.9775	25.1221	26.3184	25.5693	26.3242	26.579
O96005	CLPTM1		21.8843	21.7457	22.2294		22.0225	21.613	22.1187	21.7251	21.3193
O96008	TOMM40						22.4009	23.2561	21.5617	22.7433
O96011	PEX11B				21.8331		22.058	22.153	22.389	22.723		21.9755
P00156	CYTB											20.8479
P00338	LDHA	28.0981	27.7546	27.9763	28.4561	27.66	28.037	27.2969	28.5552	28.35	28.2122	28.3188	27.8463
P00367	GLUD1	28.599	28.9708	28.4329	28.8291	28.6826	29.2308	27.9276	28.8508	28.6318	29.2194	28.8978	28.7375
P00387	CYB5R3			24.9261	24.9684	23.7728	24.5859	24.2726	24.8479	24.0403		23.6263
P00390	GSR						21.5373	20.7848
P00395	COX1				23.8594	23.5833	25.151	26.2687	23.3076	24.0372		23.9597
P00403	COX2	28.3464	28.9026	28.119	28.6568	28.8894	28.8901	29.8646	28.2255	29.0962	28.408	29.1445	29.4932
P00414	COX3	24.7131	25.6408	25.8938	25.8589	24.5001	26.764	26.7116		26.9422	25.9859		25.9156
P00492	HPRT1				23.7387	23.578	23.1887	23.3688	23.5043	23.3318		23.671
P00505	GOT2	26.9512	27.0029	26.5803	26.622	27.1005	25.7806	26.4826	26.2849	26.3303	25.5338	27.0065
P00533	EGFR				20.7071
P00558	PGK1	28.2419	27.8438	27.7394	27.9815	27.5358	27.0318	26.4076	27.4626	27.6563	27.2827	27.8068	27.62
P00568	AK1	24.1771	24.32	25.5972	25.4676	24.947	25.4594	25.758	25.935	25.5496	24.6396	24.4604
P00738	HP					24.5999				22.745		23.4406
P00846	ATP6	23.6487
P00918	CA2	25.8551		25.7559	25.9107	25.0181	24.1102	24.2089	25.2562	24.3882	24.4906	25.0635	24.3768
P00966	ASS1				23.8726		23.7411	23.49	24.1999	23.4603	24.2233	22.9969
P01009	SERPINA1		22.4875					20.552		19.9601
P01024	C3											22.1966
P01034	CST3											21.6279
P01116	KRAS	26.1888		25.4412	26.0649	25.6415	25.5468	25.4009	26.2868	25.4669	25.1362	25.7717	24.9194
P01834	IGKC	25.3743	25.1385			25.0679		24.7172				25.2687
P01857	IGHG1	26.0783	26.033	25.7244	24.0892	26.0615	25.0252	27.3625	24.4349	24.6768	26.1471	27.4388
P01860	IGHG3							23.4278		22.2145		22.9303
P01871	IGHM	26.7634				26.5458			24.2911	24.8355		23.4453
P01876	IGHA1		24.5053		22.7994							24.8765
P02042	HBD								22.5323	22.3148		24.2452
P02462	COL4A1				25.8854		22.2156		24.9133	22.3988
P02511	CRYAB	30.0514	28.8113	29.6586	30.7895	28.1824	30.4991	30.5422	29.9229	29.6138	28.4695	27.1556	26.3972
P02545	LMNA	27.5741	25.9974	23.6206	25.9333	27.3173	26.229	24.9616	25.1834	24.9438	26.6509	26.7712	24.8552
P02671	FGA			24.5911	22.5895	25.2142	21.878	24.0506	24.5095	22.7881		26.545
P02675	FGB					25.4055		23.257	24.0678	23.4735		25.3572
P02679	FGG			24.9044		25.6543		24.225	24.8611	24.099		25.5247
P02686	MBP	32.5305	31.0996	30.8233	31.7866	30.9045	30.2368	30.8608	30.5665	30.068	29.1887	30.7715	29.3776
P02689	PMP2	24.551			23.8157		23.8728	25.3373	25.2203	23.4495		25.0844
P02730	SLC4A1	22.0418	21.4616	25.6503	23.99	23.8833	24.2113	25.5558	26.0332	24.4673		25.4793	23.1411
P02745	C1QA				19.9584			20.6777				23.1434
P02746	C1QB											22.0012
P02747	C1QC											21.7507
P02788	LTF		25.9829		22.5301							23.2946	23.7373
P02792	FTL											20.8741
P02794	FTH1	25.2829		24.3101	24.9658	24.2186	24.2861	25.2302	23.1898	24.1593		23.4444
P03886	ND1		23.5066		23.8332	22.9046	23.8403	24.3005	24.3711	24.6574		23.1536	24.4159
P03891	ND2											21.5256
P03897	ND3											21.7339
P03905	ND4	22.511	23.163	23.8507	24.4929	22.9319	24.862	25.1889	24.644	24.8296	23.9276	23.9407	24.3266
P03915	ND5			24.1125	24.6908	24.1191	25.0947	25.916	23.851	25.291	23.9086	25.2493
P04075	ALDOA	28.7087	27.8333	28.1636	28.1475	28.3948	28.7337	29.1569	28.1657	27.5634	28.1776	29.7825	27.5769
P04080	CSTB							21.8156		21.3346		21.4994
P04156	PRNP	25.0419			24.3173	24.602	24.7787	25.0243	24.3033	24.5147	24.8251	25.1669
P04179	SOD2	24.5138	24.5073	24.4615	24.7597		23.7906	22.7863	24.3711	23.908	23.6118	24.9133
P04181	OAT				22.9209		22.3933		23.6162	22.7064
P04216	THY1	29.1666	27.7457	28.3037	29.514	28.7087	29.6384	29.6806	30.1456	29.1692	29.4647	29.4326	28.716
P04271	S100B	22.2195			23.4086	21.5373		21.527		21.6775		22.2325	21.45
P04350	TUBB4A	31.7444	31.8381	31.8889	32.9834	32.1571	32.9828	32.7075	32.4889	32.7159	31.8118	30.9787	31.642
P04406	GAPDH	30.3107	29.931	29.5691	30.6007	30.8395	29.9328	29.5427	30.2761	29.957	30.1344	31.0465	30.4544
P04439	HLA-A											20.8599
P04632	CAPNS1								19.4184
P04792	HSPB1			24.8227	25.7201	23.7723	26.0883	25.1413	25.0611	24.1678	25.5099	24.2394
P04843	RPN1		23.9299	25.3004	25.9794	25.1563	26.4406	26.1275	25.7931	25.9094	25.7775	25.2748	24.9659
P04844	RPN2	22.3262	23.0079	23.0563	24.099	23.2707	24.9528	23.9533	23.8215	24.846	23.2405	23.4293	23.4726
P04899	GNAI2	27.4329	26.7226	27.2641	27.7445	27.0777	28.0592	27.8702	27.7947	27.364	27.4328	27.4706	25.9624
P05023	ATP1A1	30.7656	31.2071	30.8656	31.2521	30.7356	30.8889	30.774	30.8474	31.618	30.7905	31.6665	31.6991
P05026	ATP1B1	30.8049	30.9023	30.2776	30.3085	30.9148	30.2734	30.148	29.9537	30.7849	30.6855	31.5656	30.9463
P05091	ALDH2			25.1825	24.8991	24.3373	24.1961	23.9878	24.9448	24.028		25.0532	24.5081
P05109	S100A8					23.3091	21.3804
P05129	PRKCG			25.158	28.0563	27.182	28.2579	27.8174	28.4834	27.1566	28.4837	26.2374	27.4375
P05141	SLC25A5	27.077	27.4956	27.2632	27.9337	27.2592	27.133	27.3642	27.6172	27.8484	27.2144	28.1165	28.2968
P05165	PCCA									20.6397
P05166	PCCB											23.1453
P05198	EIF2S1											23.713
P05204	HMGN2				23.7709		23.8715
P05386	RPLP1								18.9147
P05388	RPLP0		24.8425	24.4232	25.1246	24.7988	24.1654	23.8458	24.6703	24.6694	24.7811	24.9543
P05455	SSB				21.7116	22.4777	21.5762	22.0228		22.1365
P05496	ATP5MC1	18.6794
P05771	PRKCB	23.3503	25.6445	26.9889	28.038	27.0912	27.9417	27.6769	28.1012	27.7956	27.3495	25.7005	24.6847
P06241	FYN	21.5836		24.1546	25.3725	23.9623	26.0356	25.5378	25.8123	24.8096	24.5929	23.8132	22.4284
P06310	KV230											21.4036
P06576	ATP5F1B	30.2479	30.495	30.1405	30.9545	30.2034	30.2312	29.3843	30.5259	30.6652	30.4339	30.4102	30.4738
P06730	EIF4E								23.6202
P06733	ENO1	26.1905	25.6269	25.9228	25.5281	26.9347	25.0423	25.7437	25.7784	25.3485	25.731	26.9001	26.1761
P06744	GPI	29.0668	29.1994	29.5583	29.5676	29.2351	28.6353	28.9354	29.1973	29.2373	28.8172	28.5018	28.8651
P06748	NPM1			23.1546	23.562	22.9455	23.6557	23.0922	23.5018	23.5139
P06756	ITGAV						20.9488	21.5676		20.6446
P07195	LDHB	28.9534	28.7714	28.9791	29.3779	28.8227	29.0347	28.3452	29.1503	29.1533	28.7716	29.107	28.454
P07196	NEFL	30.611	31.1081	31.733	31.8468	30.4767	30.8174	31.0794	31.111	31.0497	30.089	30.3821	30.7845
P07197	NEFM	31.5432	31.8863	32.3633	32.1583	31.0327	31.5839	32.0146	31.0289	31.7495	30.9078	31.1706	31.1968
P07203	GPX1				23.5211		23.2968	23.0596	23.4886	23.3968		22.9454
P07237	P4HB											22.042
P07305	H1-0	26.8307	27.056	24.8491	26.8817	27.0298	25.4045	24.8954	24.3564	25.6319	25.9339	27.5313	26.1699
P07339	CTSD											22.3775
P07355	ANXA2				21.0445	23.4064	21.1113					22.0036	22.018
P07384	CAPN1			20.3723							20.5272
P07437	TUBB	27.9902	28.7751	28.6714	29.9117	28.8413	29.9099	29.3724	29.3224	29.4979	29.1613	27.9262	28.8029
P07602	PSAP				24.4941
P07741	APRT								21.0611
P07814	EPRS1			25.1065	25.4129	23.3873	25.1275	24.3701	26.1175	25.4199		22.9459
P07858	CTSB								20.1162
P07900	HSP90AA1	29.6918	29.773	30.8869	29.8834	30.0607	29.5729	30.6423	30.3537	29.9474	29.1559	30.016	29.3151
P07910	HNRNPC	24.2811	26.087	25.6945	25.4683	25.2906	26.0361	25.078	25.3715	26.4311	24.0677	24.3408
P07947	YES1			21.6583	22.8154		23.0469	22.5778	23.3867	21.8467	23.0065
P07954	FH	25.1603	25.3844	26.0763	26.4069	25.8142	25.7008	25.0442	25.8292	26.151	26.1198	26.4951	25.3641
P08133	ANXA6	26.631	28.0416	28.1498	28.1495	28.2531	26.8062	27.301	27.0008	27.092	27.8098	27.5078	28.1796
P08134	RHOC		21.1876		21.6756		22.7767	21.6324	21.4785	21.5811	22.2142
P08183	ABCB1									20.4519
P08195	SLC3A2	26.3091	26.1688	26.5727	26.4051	26.8162	27.3809	27.1017	26.6913	27.0865	27.2208	27.3171	26.9637
P08237	PFKM	26.4457	28.4294	28.2334	28.8998	28.2007	28.7366	28.338	28.7246	28.7631	28.5301	27.8394	28.2939
P08238	HSP90AB1	28.3496	28.6095	29.3052	28.4934	28.8908	28.5597	29.7132	29.1729	28.9244	27.8001	28.4364	28.1838
P08240	SRPRA									22.8772
P08243	ASNS				21.8207		21.4568	20.0969	22.4868	20.857
P08247	SYP	25.6674	26.0731	25.4756	26.206	26.1326	26.1011	26.2342	26.2527	26.3594	26.5895	27.0393
P08559	PDHA1	25.3018	24.6654	25.5869	25.8892	25.4601	25.5377	25.424	26.3607	26.2485	25.7475	26.5555
P08572	COL4A2				24.6824				22.8015	22.3169
P08574	CYC1	26.4146	26.7326	25.4753	26.1464	26.4963	25.4587	26.4828	25.656	26.2089	25.9203	26.605	27.444
P08670	VIM				24.9115	24.6981	24.7898	23.9888	23.0638	23.3801	25.2389	24.7288
P08754	GNAI3				22.3613		21.9449		21.9301	21.8645		22.7006
P08758	ANXA5		21.9009	27.2858	22.9346		23.5849	24.6897	24.1079	23.2402	22.1202	25.0398
P08865	RPSA								21.085
P09104	ENO2	24.2094		24.3604	24.0331	24.2343	23.5545	25.1802	23.91	24.5055	23.8064	26.118	23.407
P09110	ACAA1			22.0848	23.0059	22.7945	22.8217		23.4779	22.6655		22.119
P09211	GSTP1			24.854	22.6881	22.3716	22.2376	23.765		22.5143		23.3336
P09382	LGALS1				22.1584		21.6847	21.9785	21.7038	22.1652
P09417	QDPR				24.1205	24.078	23.6012	23.9556	23.7878	23.5692		23.9348
P09471	GNAO1	30.306	30.2364	30.6739	30.9937	30.4864	31.1918	30.963	31.2007	30.9954	30.8894	31.015	30.4025
P09496	CLTA			23.9096	23.4643		23.6282	23.8242		23.1493
P09543	CNP	34.0187	33.1431	33.6871	34.2744	33.0688	34.2688	34.206	33.4884	33.3189	32.6073	32.7596	32.0731
P09622	DLD		24.801	24.6061	25.3507	25.6291	24.8992	25.0893	26.9295	25.5241		26.285
P09651	HNRNPA1	25.3059	27.2666	26.7927	26.5015	26.5441	27.2868	26.7629	25.7081	27.4512	25.884	24.9122	25.4548
P09669	COX6C	26.9731	26.3324	26.148	25.8477	26.7631	26.9644	28.6669	25.5109	27.5889	26.0633	27.7259	26.6674
P09874	PARP1	24.4356	23.8186	23.5785	26.6202	24.0033	25.4558	24.5152	25.9023	24.5504	24.4272	23.2816	23.2028
P09936	UCHL1	27.6492	26.6143	29.1355	28.1673	27.418	27.6351	28.1366	28.4903	27.2407	27.3098	28.437	25.0402
P09972	ALDOC	26.8159	25.7449	27.4674	26.0945	26.765	26.4937	27.4383	26.5503	26.175	25.4908	28.3292	24.9797
P0C0L4	C4A						21.9029	21.2758				21.5658
P0C7P0	CISD3										22.2403
P0CG30	GSTT2B				22.8175				23.7854
P0DMV9	HSPA1A	28.0332	27.4163	27.8188	27.6306	28.156	27.1564	27.4822	27.5705	27.451	27.526	28.7087	27.694
P0DOY3	IGLC3				22.4132	22.7161		22.8662	24.7145	22.434
P0DP25	CALM1									19.7934
P0DP58	LYNX1								23.2292
P0DPI2	GATD3				24.4638	24.1029	23.7745		23.1902	24.1664
P10114	RAP2A	23.3955	23.4442	25.159	25.7017	24.8414	26.2462	25.9468	26.219	25.604	24.7898	24.9606	24.2361
P10176	COX8A				21.8027			24.639		23.2608
P10301	RRAS							23.1331
P10515	DLAT	25.8417	26.2232	25.912	26.2716	26.183	26.135	25.7617	26.3381	26.4024	26.9016	26.7437	26.4774
P10586	PTPRF											20.9307
P10606	COX5B	26.1925		25.9662	25.4987	25.2102	26.6465	27.9605	25.0594	26.4685	25.7004	26.7221	26.3391
P10620	MGST1				22.3117		22.358	22.3228		22.3691
P10636	MAPT	25.3194			24.1957	24.7972	24.5218	23.6957	23.2638	23.6208		25.2445
P10644	PRKAR1A	23.8292	23.1119	23.8939	24.2772	23.5123	25.9309	24.9596	24.9663	24.3022		23.9814	22.9222
P10809	HSPD1	26.9468	26.2959	26.3969	26.9651	27.0198	26.5055	26.5521	26.8604	26.6207	26.7612	27.442	26.4139
P10909	CLU			25.8399	25.7505	25.4866	26.0496	25.9512	25.5209	25.3262	25.4839	25.8899	25.3098
P10915	HAPLN1	28.4121	28.3296	27.5823	27.6257	28.8206	27.7889	27.3977	26.4124	27.6029	27.968	28.8913	28.4418
P11021	HSPA5	24.3025			24.4843	24.8762	24.3172	23.9741	24.3953	24.8506	25.0772	25.4024
P11047	LAMC1				22.6721
P11137	MAP2	29.3193	29.348	29.4849	28.9474	29.8642	28.1527	29.0341	28.3369	29.0305	28.6158	29.5455	28.9623
P11142	HSPA8	29.7825	29.7986	30.1624	30.1292	30.0469	29.4859	29.4113	29.8674	29.9556	29.8976	30.5275	29.7991
P11166	SLC2A1				22.968		22.531	22.8173	22.7576	22.9907		23.314
P11177	PDHB	24.4356	25.1742	26.3613	27.278	26.16	26.6242	26.074	27.0921	27.3128	26.5421	27.1472	26.2943
P11182	DBT				23.6819	23.6589	23.447		24.2293	23.0599
P11216	PYGB	27.1701	27.6804	27.9702	27.8772	27.6778	28.3504	28.3416	28.5693	28.7342	27.7827	27.4924	26.326
P11217	PYGM			24.6057	24.3617	25.9311	24.3865	25.4253	25.8936	26.4224		25.2417
P11229	CHRM1				21.7755
P11233	RALA			24.2022	24.3331	23.4385	24.0693	24.1432	24.4281	23.5566		23.7329
P11234	RALB				24.8742	24.3877	24.3486	24.3191	24.6934	24.1963		24.4251
P11274	BCR				22.6266		22.6981		23.625	22.165
P11277	SPTB								21.5024	20.9289
P11310	ACADM									21.5939
P11413	G6PD				22.6419		23.0229	22.4961	23.0453	23.0435		22.2182
P11498	PC				26.083	22.9871	23.8752	20.8732	26.8555	22.9204	22.2111	21.6698	21.0898
P11532	DMD				21.3457			21.4263	22.1265	21.5693
P11586	MTHFD1			25.6831	26.4447	25.3663	26.2754	26.477	26.5092	26.5355	25.3314	24.5577	21.7929
P11766	ADH5				22.8429		22.729	22.531	22.473	22.6615		22.8539
P11940	PABPC1				21.5916			21.5843	21.8456			22.778
P12036	NEFH	29.1257	29.7012	30.327	30.1521	28.39	29.2661	29.6682	29.6703	29.7349	28.049	29.0045	29.0251
P12074	COX6A1						24.1445	25.0598	23.8865	24.5215
P12081	HARS1			19.3527
P12109	COL6A1				24.7477	24.0628	22.3328		22.3906	22.6187	25.5843	24.1579	23.0859
P12110	COL6A2				23.0232							23.0911
P12111	COL6A3	22.8453	24.0716	21.8963	25.6447	24.4341	22.1123		23.0123	22.551	25.2688	24.9769	24.8115
P12235	SLC25A4	27.761	27.74	27.5273	28.7403	27.6681	27.9755	28.0376	28.6201	28.3829	28.1169	28.6677	28.8303
P12236	SLC25A6	30.2684	30.7361	30.5966	31.4085	30.6911	30.929	30.9151	31.1468	31.296	31.1531	31.5451	31.5962
P12268	IMPDH2				23.4722	23.4311	24.1514	23.6813	24.5118	23.5948
P12271	RLBP1								20.5915
P12277	CKB	30.9289	31.3541	30.8087	30.9642	31.3926	31.2277	31.8254	31.5966	31.758	30.1665	30.4472	30.6192
P12532	CKMT1B	29.1076	29.3437	28.2298	28.8392	29.6891	28.6255	28.4465	28.7129	28.7568	28.6622	29.4051	29.2979
P12814	ACTN1	26.9803	26.4161	27.5232	27.4698	27.7772	27.3057	27.1548	27.3916	27.8061	27.4917	27.5285	26.8275
P12931	SRC		22.6242	23.3531	24.3522		23.5365	23.8227	24.2027	23.5523	23.6869
P12956	XRCC6		25.2389	23.672	25.2171	24.6531	25.9509	25.345	26.7379	26.2137	23.1896	23.2061	23.05
P13010	XRCC5	23.731	25.5091	23.7509	24.6933	23.8555	25.4083	24.7327	26.7737	26.0374	24.0131	21.81
P13073	COX4I1	26.9956	26.734	27.6984	26.7108	26.3109	28.8543	30.2972	26.247	28.4413	26.4895	28.8138	28.0507
P13489	RNH1	22.6624	23.5532	25.3211	23.5262	23.5822	23.6898	24.988	24.272	23.8999		23.7589
P13591	NCAM1	27.5668	26.4549	26.7441	27.3341	27.5354	27.9482	28.1131	27.5881	27.2982	27.7653	27.9243	27.8456
P13611	VCAN	31.1661	29.5812	29.734	30.331	29.078	30.5748	29.9844	29.3931	29.2104	30.0237	29.2775	28.7377
P13637	ATP1A3	30.1734	30.5597	30.4839	30.7317	30.1019	30.858	30.2309	30.5734	31.1229	30.867	30.9096	30.8406
P13639	EEF2	26.1388	26.6278	27.1696	27.02	26.9572	27.0217	27.2654	28.0274	27.1673	26.7675	26.8323	26.3598
P13667	PDIA4											21.9655
P13693	TPT1											20.8036
P13804	ETFA	23.0993	23.1769	22.6005	23.8039	22.9106	23.2456	23.0288	24.0218	23.5713	22.9035	23.742	22.9257
P13807	GYS1								20.4827
P13861	PRKAR2A	22.5231		23.0845	22.6062	22.856	22.2717	22.1206	22.7484	22.6231		22.4161
P13987	CD59				25.4201	24.1007	24.9359	25.2443	25.8819	25.0121	25.4347	24.5707
P14136	GFAP	29.2749	29.3732	29.0598	30.5314	29.5548	30.8192	29.2724	30.3603	28.1853	30.9805	29.2197	29.8446
P14174	MIF	23.7339
P14406	COX7A2					22.8981					22.9996	24.2137	24.3395
P14415	ATP1B2	26.6148	26.7462	27.1693	26.8238	27.1224	27.4443	27.5424	27.7246	27.75	27.0479	28.7055	27.4522
P14550	AKR1A1			24.9322	24.6108	24.1851	24.3939	24.7947	24.9408	24.2296	24.0323	24.2135
P14618	PKM	28.8348	29.1892	28.4902	29.1953	29.3988	27.7478	28.3547	28.3052	28.6619	29.1366	29.678	28.8342
P14621	ACYP2									22.105
P14625	HSP90B1	21.9816	21.9306	28.0812	25.0224	25.0832	24.6728	25.6369	24.969	25.2354	24.0836	26.7637	23.4531
P14866	HNRNPL								22.7253
P14867	GABRA1		25.357	25.3973	25.3954	25.0068	24.8879	25.1961	24.57	25.9137	25.2643	24.953
P14868	DARS1		25.3284	26.3072	26.3004	26.157	26.5406	26.4429	26.3983	26.7917	25.6819	25.9497
P14923	JUP				22.2677		23.6541	22.6064	22.0416	22.428
P15056	BRAF				23.2085		23.1895	22.8924	23.5283	23.4485		22.2895
P15104	GLUL		25.2014	26.3999	25.7084	27.2387	25.1269	26.1792	25.2126	26.3283	24.2703	28.138	25.3646
P15121	AKR1B1			23.6536	23.1588	22.8492	22.7086	22.5891	22.6528
P15170	GSPT1			21.7645						21.4502
P15311	EZR	26.476	26.6738	25.8382	26.4134	26.4258	25.8969	25.5457	26.1653	25.648	26.2632	25.6468	25.8351
P15531	NME1	25.3524	25.2076	24.8078	24.3809	25.5997	24.5088	24.896	24.1635	24.6508	24.9094	25.3538
P15559	NQO1				22.404	23.3778	23.4862	21.947	23.1132	22.8302		22.8075
P15880	RPS2	23.9871	24.5257	23.517	24.6183	24.1508	24.2959	23.5422	24.7474	24.5036	25.0639	24.4648	24.5152
P15882	CHN1				23.3839	23.4811	23.2805	22.9973	24.0911	23.3344
P15954	COX7C			23.6553			23.9735	25.138		24.1798	22.3514	24.3691
P16112	ACAN			24.0182	23.6868	23.5506	23.7437	23.4013	22.3688	24.2413		24.6801
P16152	CBR1	28.1986	27.454	28.7619	28.013	27.4603	28.1011	28.8271	28.0342	27.7821	27.2754	27.2648	26.9657
P16157	ANK1									22.8658
P16389	KCNA2			25.3596	25.5023	24.9734	24.622	25.1292	24.4164	25.0224		24.6986
P16403	H1-2	28.6811	28.1027	25.8157	27.4616	27.6794	27.0969	26.6143	25.9006	26.6382	27.0943	28.2815	27.2503
P16435	POR				23.4096		24.075	23.5516	24.5426	23.7408	22.4946
P16452	EPB42								21.3543
P16615	ATP2A2	26.896	28.7804	28.3358	29.1516	28.7578	28.8717	28.9473	29.4123	29.3385	28.5828	27.9908	28.8101
P17066	HSPA6	26.1748
P17152	TMEM11				24.3542		24.0393	23.7836	24.5146	24.3691		24.095
P17174	GOT1	22.3441					22.0914	22.7666	22.4146	22.3107		22.8327
P17252	PRKCA		24.4722	25.7987	26.131	25.3716	26.3958	25.9314	26.8049	26.3672	24.9231	24.9377
P17302	GJA1		25.631	25.6321	26.3473	26.1745	27.0938	26.5623	26.1094	26.2364	27.2991	25.8176	25.0003
P17568	NDUFB7			24.9682	24.9091	24.6957	25.8053	26.495		25.4944	24.8551	25.1107	25.6483
P17600	SYN1	29.2964	29.698	30.1629	29.8084	30.2179	29.946	30.12	29.5569	30.1466	29.3871	30.0548	29.8384
P17612	PRKACA				22.874	22.6871		22.4905	22.8095	22.798	23.1127	23.9721
P17677	GAP43	26.6889		25.1443	25.4652	25.64	24.6819	25.1278	26.5028	24.3352	24.5708		25.528
P17812	CTPS1				22.7065	22.6228	22.5156	22.7312	23.3621	22.868
P17844	DDX5			23.8435	24.5709	24.357	25.01	23.8991	24.6283	25.4148
P17858	PFKL	25.6385	26.1291	26.5703	27.4849	26.1305	27.6915	27.4282	28.1566	27.471	26.9593	25.6604	25.3668
P17980	PSMC3				23.3444	23.6356	23.7303	23.7658	23.5818	23.4929
P17987	TCP1	26.179	26.7412	26.7213	26.4824	26.4725	26.5689	26.2186	26.642	26.7309	26.5291	26.7372	25.7096
P18031	PTPN1						21.6656
P18085	ARF4	23.5502	24.5743	25.1462	25.6381	24.9194	25.5459	25.2455	25.55	25.2697	24.931	24.0846	24.035
P18124	RPL7		23.8621	24.39	26.1571	25.0155	25.2896	24.7979	27.1408	26.2059	25.2771	25.0397	24.4487
P18433	PTPRA				20.9797		21.4628	21.3267	21.549	21.0532
P18505	GABRB1						22.6731	22.3539
P18507	GABRG2	22.6323	23.5234	23.4288	23.8691	23.2737	23.3585	23.7097	24.1626	23.8465	23.1442	22.9518	23.899
P18621	RPL17				23.9634		23.062	22.6654	23.154	23.7563		22.6296
P18669	PGAM1	28.2348	27.9737	29.357	28.3929	28.2712	28.4057	29.1445	28.9297	28.4883	28.1869	28.348	27.5443
P19086	GNAZ	24.9435	25.971	26.25	27.4851	26.623	27.4176	27.1683	27.3347	27.3406	26.599	25.3609	27.06
P19105	MYL12A				23.0788	23.7591	21.1569	21.0611	21.11	21.1583		21.918
P19174	PLCG1									17.6961
P19338	NCL	24.5781	25.1454		22.8665	24.9469	23.469	23.3318	23.7758	23.5766		24.0458
P19367	HK1	29.6451	30.5183	30.3193	30.7764	30.55	30.7079	30.3704	30.801	31.086	30.9769	31.0812	30.9108
P19404	NDUFV2			22.3066	23.3195	22.98	24.1151	25.1297	22.6777	23.9341	23.2184	25.1232
P19525	EIF2AK2				23.3676		23.1863	22.2535	23.2928	22.842
P19634	SLC9A1						21.7329
P19784	CSNK2A2						22.7675			22.6388
P20020	ATP2B1	27.0924	28.1809	28.3472	28.0824	28.038	28.5345	28.5316	28.1904	28.6227	28.6237	28.2407	28.5688
P20336	RAB3A	26.9232	26.4852	26.9474	27.1882	27.4854	26.9007	26.7632	27.0398	27.1413	27.3655	28.3595	25.1048
P20337	RAB3B		21.885		22.275		23.4918	22.3157	22.2017	22.4308	23.6094	22.4762	21.7389
P20339	RAB5A			24.3655	25.5465	25.1897	25.2396	25.0703	24.6742	25.1244		25.4239
P20340	RAB6A											21.9273
P20674	COX5A	24.9601	22.0483	24.7098	24.4275	23.2393	25.7074	28.2849	23.7756	25.4602	21.9244	26.8176	26.0375
P20807	CAPN3											21.2637
P20916	MAG	26.4636	25.4162	25.2333	25.7987	25.4194	25.5865	25.7314	25.0257	25.0456		24.4094
P21266	GSTM3	25.3728	26.6044	25.8443	27.3555	26.7969	27.2136	27.9852	27.1152	27.4934	25.6851	25.3127	26.3237
P21281	ATP6V1B2	27.1763	26.7421	26.8601	27.1825	27.1104	26.5856	27.5186	26.6971	26.2212	26.9246	27.7704	26.3657
P21283	ATP6V1C1		24.4449	25.007	25.3615	24.7333	24.4237	24.4541	25.3858	24.3666	25.1217	25.1929
P21291	CSRP1	27.8928	27.4392	26.9467	27.9215	27.0871	27.1775	26.5236	26.1952	26.7341	26.9331	27.1554
P21333	FLNA				23.5315	23.6001	24.9374	22.1894	22.4824	25.0525	23.8662	26.7127
P21359	NF1		21.3695	21.8455	24.3133		24.9734	23.1643	24.6775	23.9849	22.48		21.7907
P21397	MAOA		24.2395	24.2218	24.4831	24.2807	24.7817	24.2576	25.1488	24.6041	25.0013	24.9989	24.423
P21554	CNR1							23.5267
P21579	SYT1	29.6343	29.0355	27.6267	27.782	30.1262	27.4479	27.8551	27.9457	28.2424	28.741	29.9431	28.7265
P21589	NT5E				24.0733	24.4449	23.9744	23.7601	23.964	24.3737		24.5014
P21695	GPD1								22.1507
P21796	VDAC1	28.9344	28.7956	28.6159	29.0163	29.4443	30.0402	30.6628	28.6516	29.5647	29.3485	30.7619	30.167
P21810	BGN					22.6896						24.8122
P21912	SDHB	24.7881	23.9999	24.1063	25.02	24.6346	24.2891	24.2802	24.0206	24.6592	24.2855	25.1132	24.8987
P21926	CD9	29.4964	27.3806	26.2478	26.627	27.2916	27.4361	28.4094	26.1597	25.9661	25.4402	27.3362	24.2779
P21964	COMT				23.4345	23.3389	24.0913	23.9247	24.0254	23.3361		22.9004
P22059	OSBP				21.2956				22.7428
P22061	PCMT1			24.5763	25.5517	23.5706	24.7418	24.3927	24.6055	24.8153		24.5606
P22087	FBL				23.0092		23.2706	21.9108	22.7417	23.0497
P22102	GART						22.6811		22.8854
P22234	PAICS				22.318	23.8466	22.3127	22.4714	22.42	22.3223		23.3519
P22314	UBA1	27.1091	27.604	28.6337	27.1385	27.7684	27.7793	28.6772	28.6054	27.9044	26.4909	27.3179	25.3433
P22392	NME1-NME2				23.7175	23.9072	23.3056	24.0162		23.8872
P22570	FDXR				21.9749		22.4451
P22612	PRKACG	21.7752
P22626	HNRNPA2B1	27.1277	28.2405	25.3513	26.5707	27.6649	27.7595	26.7344	27.0789	27.9477	25.6093	25.5746	26.2849
P22694	PRKACB	25.0352	23.6926	25.6865	25.4276	25.3065	25.5552	26.0137	26.1579	25.7579	25.39	24.9093	24.041
P22695	UQCRC2	29.2127	29.6886	29.2853	29.8951	29.4016	29.162	28.8643	29.5649	29.9719	29.6703	30.0531	30.3704
P22748	CA4				23.9238	25.3226	24.9739	24.0894	24.1884	23.8087	25.2825	25.0156
P22830	FECH				23.55	23.4427	23.8409		24.7064	24.0033		23.4225
P23246	SFPQ	23.5769	24.3924	24.2733	23.2846	23.5452	23.0448	23.1039	23.6215	23.301		22.9243
P23284	PPIB	26.0599	25.647	25.7797	25.5612	25.7589	25.5357	25.7162	24.5229	24.5326		25.8881	25.1707
P23297	S100A1										20.0482
P23368	ME2				23.5053		23.154	23.1062	23.6548	23.396		23.1776
P23381	WARS1								21.3082
P23396	RPS3			24.5031	25.7547	25.0059	25.0933	24.3191	24.9681	25.5436	25.2239	24.768
P23468	PTPRD											21.6874
P23469	PTPRE				21.5345		21.539	21.3115	23.3248	21.5136
P23471	PTPRZ1				25.0287	25.6041	25.3699	25.5026	25.7715	24.4717	25.1601	25.7393
P23515	OMG	26.9082		24.4884	25.7832	26.0586	26.2287	26.2661	25.1015	25.3718	26.4713	26.1822
P23526	AHCY				23.218		22.7266	22.7887	23.0135	22.6964		23.5774
P23527	H2BC17	28.1116	27.2554	25.83	27.3709	27.7115	26.5572	26.0339	23.9137	25.8385	27.2804	27.6267	25.9041
P23528	CFL1	28.3881	28.1008	28.4407	28.4388	28.166	28.2854	28.2823	28.4245	28.0591	27.9826	28.2051	27.6199
P23610	F8A3				20.7072					21.0433
P23634	ATP2B4	25.8163	26.9143	26.5184	26.7913	26.4911	27.8773	27.3062	27.2527	27.5808	28.385	27.3545	27.3516
P23677	ITPKA				24.2363		23.9577	23.7733	24.9238	23.9652	24.0565
P23763	VAMP1				22.7454	25.157	22.5279	23.9108		23.4696		25.2567
P24043	LAMA2				20.9378
P24310	COX7A1									23.1529
P24534	EEF1B2			23.7137				22.4194	22.1691	22.2459
P24539	ATP5PB	26.4835	26.9336	26.8782	27.3467	26.6804	27.1257	26.8859	28.2948	27.4911	27.1944	27.7266	27.1696
P24752	ACAT1	25.9375	26.5546	26.758	27.0253	26.1049	27.0563	26.0687	27.5042	27.4241	26.4341	26.7456	25.6416
P24821	TNC	23.0957		22.3627	23.1675		25.0042	22.0059	21.0985	20.6147		20.9659
P25098	GRK2						23.3266	22.7643	23.5387
P25685	DNAJB1				22.4867	22.9043		24.3417		24.114
P25686	DNAJB2	21.978	22.7298	23.4145	24.3575	22.716	26.1714	24.2868	24.6953	24.0137	23.14	22.3256	21.692
P25705	ATP5F1A	30.9311	31.4841	30.9085	31.5734	31.4514	31.0543	30.559	31.1255	31.6231	31.4332	31.5326	31.4984
P25787	PSMA2											21.0915
P26038	MSN				22.3775	23.5009	22.2446	22.2712	22.4242	22.3992
P26196	DDX6				23.467	23.297	23.1405		23.0626	23.4488		23.3597
P26232	CTNNA2	22.4019	22.8758	25.3276	26.0865	25.6597	24.7258	25.9683	26.2538	25.5368	24.3215	24.4573	22.534
P26368	U2AF2								19.5456
P26373	RPL13			23.5634	24.7111	23.9636	24.5016	24.0825	24.3891	24.9601	24.8394	24.1378
P26378	ELAVL4				22.1125					23.1555
P26440	IVD				22.9802		24.1603		23.4214	23.1952
P26640	VARS1	21.8002	23.5648	24.9661	23.8	23.704	23.3419	25.3151	25.8666	24.6974		21.001	21.5834
P26641	EEF1G	23.945	25.5344	26.8387	26.1091	25.6271	25.5119	25.8616	26.3092	25.604	25.4922	25.4853	24.5144
P26885	FKBP2			22.6499		21.7692						22.4362
P26992	CNTFR								20.3115
P27105	STOM	22.681	23.0403	22.9893	23.2399	23.07	25.0616	24.3372	24.4161	23.7513	23.7623	23.5581	22.6555
P27144	AK4				24.2649		23.9066		24.2575	24.0764		23.3843
P27338	MAOB	26.494	27.4665	26.6065	27.4119	26.8199	28.3945	27.555	26.3773	26.5803	28.1936	27.6017	27.4491
P27348	YWHAQ	25.9042	25.5692	27.8741	26.2641	26.6193	26.3114	27.1693	26.5513	26.1366	25.5307	25.9376	23.3794
P27361	MAPK3			25.7342	24.8716	24.7803	25.8815	25.5443	25.9989	25.263	25.3572	24.2294
P27448	MARK3									20.5785
P27449	ATP6V0C		24.0284		23.0623	23.5873	24.3521	24.9409	24.0334	24.2893	24.0921	25.2899	24.8683
P27544	CERS1				22.5666		23.5301		23.2023	22.7283
P27635	RPL10			24.7904	25.264	24.1776	24.6389	23.5465	25.4039	24.8733	24.832
P27695	APEX1								21.5625
P27797	CALR			27.0496	24.2499	25.0569	23.7797	27.0058	25.5652	24.13		26.8142
P27816	MAP4				23.0142	22.7815
P27824	CANX	26.7265	27.5668	27.6012	27.0271	27.1348	28.1198	28.0391	27.709	27.6221	26.824	27.3684	25.826
P27986	PIK3R1				25.0794			25.0447	25.3098	25.2406
P28074	PSMB5				21.7157
P28161	GSTM2											20.737
P28288	ABCD3				22.5269				22.2421
P28331	NDUFS1	28.8792	29.2303	28.4161	29.2319	29.2036	28.8742	29.1375	29.1265	29.2362	28.8178	29.3872	29.5387
P28472	GABRB3							22.6881
P28482	MAPK1	26.5486	26.4811	27.9199	27.6132	26.5671	28.1713	27.0184	27.8948	27.441	28.0701	27.2229	25.1705
P28676	GCA							20.7281
P28838	LAP3				23.2852		23.4237	22.6801	23.1874	23.3616		22.9929
P29401	TKT	29.1856	29.1854	28.7581	29.1813	29.029	28.7722	28.2307	28.8205	28.8543	28.9488	28.8483	28.9665
P29692	EEF1D			24.0628	23.3964	23.0278	22.994	23.5215	23.4504	23.4753		22.8039
P29966	MARCKS				23.0132	22.8269	23.6538
P29972	AQP1	21.1435		21.9058	22.9493		25.2679	24.0642	24.3592	21.9366	22.9244	23.1438	21.1637
P29992	GNA11	24.3906	24.372	24.8186	25.5619	24.7375	26.4145	25.6341	25.4196	25.8819	24.5258	23.8158	23.577
P30038	ALDH4A1		21.1586	20.9233	22.9231	21.5503	20.9436	21.5757	21.0929	21.071	21.133	22.9229	22.5138
P30041	PRDX6		25.1152	24.9148	26.3285	25.5226	25.5678	24.4114	25.2707	25.2413	25.1402	25.4345	22.5887
P30043	BLVRB			24.2205	24.3657	24.3063	24.8906	25.086	24.3534	24.7725		23.9072
P30044	PRDX5	25.6189	25.22	26.087	25.655	25.8096	25.4141	25.7492	25.5223	25.5573	24.1623	25.703	23.8005
P30048	PRDX3											21.4161
P30049	ATP5F1D								22.7368			23.6914
P30050	RPL12				24.1992	23.9652	22.3977	21.9838	23.5283	23.7247		24.5987
P30084	ECHS1	26.3914	26.202	27.105	26.8557	25.9421	26.7792	26.0624	27.9357	26.885	25.9028	26.5398
P30085	CMPK1	23.1661	23.719	23.9562	24.0324	23.222	24.031	24.4308	24.8147	23.8784	22.5379	22.6079	22.4316
P30086	PEBP1				22.7765		23.3914	25.2415		23.9097		24.0418
P30101	PDIA3	25.5613	25.6206	28.492	26.1368	27.2786	25.8599	28.454	27.1921	26.1634	23.7794	28.0852	23.2396
P30153	PPP2R1A	26.3658	26.5236	28.3596	26.965	27.3755	27.4809	28.0161	28.4521	27.6551	26.3562	26.7233	24.9029
P30405	PPIF									21.5816
P30519	HMOX2			24.1971	23.7723	24.9697	24.1143	24.7859	24.7188	24.2299		23.7863
P30531	SLC6A1				23.4575	23.8591	24.184	25.0106	23.4419	24.5613		23.7145
P30536	TSPO						22.6839
P30711	GSTT1							21.3623		21.5588
P30837	ALDH1B1											18.4362
P30876	POLR2B				20.343		21.1279
P31040	SDHA	27.483	27.984	26.7791	27.8092	28.0007	27.3567	27.5741	26.7172	27.5818	27.7001	28.1237	27.538
P31146	CORO1A	25.5908	25.1363	25.922	25.267	26.3139	25.7005	26.3493	26.0049	25.5174	26.0725	24.884	24.6049
P31150	GDI1	28.078	27.1074	28.0817	28.3479	27.3057	27.5112	27.1514	27.7966	27.5889	27.5637	27.9681	26.9101
P31153	MAT2A				22.6545					23.1037
P31321	PRKAR1B				22.3661		22.0771		23.6663	22.3214
P31323	PRKAR2B	24.3113	25.6799	26.074	26.1191	26.0379	25.9999	26.2519	26.7225	26.0616	25.5918	25.5707	25.2607
P31689	DNAJA1			25.0722	24.5766	24.8587	24.8623	24.9194	25.4118	24.4595		25.6719
P31749	AKT1									19.3978
P31930	UQCRC1	29.173	29.3716	28.4725	29.3326	29.1119	28.6088	28.5549	28.5333	29.2756	28.8021	28.8065	29.6873
P31939	ATIC	22.6086	22.2919		24.3355	24.6839	25.1707	26.7277	26.1426	26.2601	22.4036	24.0082	22.3497
P31942	HNRNPH3	23.7995	25.484	22.8432	24.1137	24.1871	25.8734	23.3834	24.876	25.1704		23.3752
P31943	HNRNPH1	22.7914	23.7865		23.185	23.0804	23.8212	22.8483	23.8923	23.5567		22.0335	22.809
P31946	YWHAB	27.5199	27.1578	28.5065	27.852	27.3357	27.8689	28.8054	27.1459	27.8375	27.2744	26.9123	26.0777
P31947	SFN	26.766
P32004	L1CAM			23.5365	22.4376	22.573	23.1531	23.408		22.9142		23.9889
P32119	PRDX2	24.9094		24.8566	24.9466	25.3086	24.9294	24.8814	24.105	24.5346	24.8588	25.7269
P32189	GK				22.9909	22.8318	23.0954	22.9578	23.3342	23.6771		23.6309
P32418	SLC8A1			23.7538	23.4268	23.6788	24.203	23.7768	24.3955	24.0383	24.0829	24.5784	24.1005
P32969	RPL9				22.7604	24.0328	23.2775	22.6415	22.7066	23.4296		22.4998
P33176	KIF5B						22.6016	22.9861
P33402	GUCY1A2			22.5176	22.8215		22.4775	22.8549	24.2927	23.5218		22.595
P34903	GABRA3									20.3806
P34931	HSPA1L			23.6689					22.3052
P34932	HSPA4	23.8926	23.2881		23.3737	22.7047	23.2628	22.5992	22.5358	22.7607	22.8185	23.2909
P35080	PFN2	22.8061		25.2499	24.1363		24.6211	24.8826	23.8322	24.1702	23.3844	24.0271
P35221	CTNNA1									20.6866
P35222	CTNNB1	24.7922	24.6656	26.3646	26.6031	26.7655	27.284	26.8774	27.7478	26.7841	25.56	25.57	24.618
P35232	PHB1	25.9718	25.0628	26.9023	27.3393	26.2809	26.3724	27.5901	26.4542	26.1004	27.3116	27.5419	27.2132
P35241	RDX								21.0091
P35498	SCN1A			20.7904	20.7973				22.3775	21.0105
P35579	MYH9	25.719	27.0376	27.831	27.5761	27.986	27.4481	27.5686	27.3814	26.8852	28.7909	28.8442	28.1552
P35580	MYH10	27.6797	28.93	28.8048	28.5989	29.4365	29.1411	29.186	28.3949	28.424	30.0389	29.7721	29.7529
P35606	COPB2				23.2062		22.8461	23.1633	23.4301	23.2482
P35609	ACTN2			25.4601	24.2909	23.5933	24.777	25.0898	25.7387	25.0484		24.0209
P35611	ADD1	24.9019	24.7009	26.9222	26.4866	26.6363	25.6607	26.2422	25.8906	26.3409	25.5663	26.8051	25.9063
P35612	ADD2	24.3331		25.6217	25.0714	24.9343	24.7232	24.9226	24.2823	24.8586	24.6235	25.3221
P35749	MYH11		24.2602		23.1827	23.4243	23.8012	20.6718		25.2531	23.9639	26.7789	23.8531
P35908	KRT2	29.1465	28.8384	26.1005	26.2778	30.7495	25.5497	26.2836	21.9477	26.5223	25.6516	28.734	28.3363
P35998	PSMC2				23.8353	23.8233	24.1044	23.8858	24.2208	24.3077		22.6875
P36021	SLC16A2						21.4441
P36404	ARL2				22.9232		23.0864	22.8832	22.7521	22.5262
P36405	ARL3				22.7099	22.8643	22.9619	22.7912	23.1909	22.447		22.4566
P36406	TRIM23												20.8382
P36507	MAP2K2			22.8299	26.034	24.6442	26.4056	25.2187	26.4311	25.6072	22.7534	23.9103
P36542	ATP5F1C	28.0547	28.9998	28.0908	28.8384	28.9083	28.2893	27.569	28.559	28.7576	28.8483	28.881	28.8754
P36543	ATP6V1E1	24.5727	23.8822	25.1145	25.2846	24.8686	24.4543	25.6851	25.3089	24.189	24.864	25.3747
P36578	RPL4		24.0337	24.8834	26.1616	24.5609	24.9646	24.4616	25.6275	25.3531	25.2973	24.6077
P36776	LONP1				22.7303		22.4301	20.2333	25.4248	22.3623	21.3753		21.0552
P36873	PPP1CC				23.5265	24.2441	23.7492	24.0246	23.8481	23.7499		23.7819
P36915	GNL1		22.1084	23.3932	25.814	23.7909	26.0866	25.1411	26.6938	25.7143		23.0461	22.803
P36957	DLST	26.6345	26.1837	25.9939	26.5163	26.7771	26.3251	26.5409	26.391	26.5047	26.7167	27.7684	26.2886
P36969	GPX4		24.7952	24.7029	25.2102	24.3979	24.9521	24.529	24.606	25.0127	24.6842	24.7168
P37108	SRP14												21.0762
P37840	SNCA									20.8614
P38117	ETFB				23.47	23.4791	23.1184	23.2547	23.2329	23.3872		24.0599
P38606	ATP6V1A	28.0458	27.667	27.8896	28.2098	27.7584	27.6948	28.3031	28.2157	27.5183	27.8965	28.5125	27.6216
P38646	HSPA9			24.3365	25.1958	25.2711	24.6403	24.4534	25.6891	25.0594	23.9878	25.3673	24.2378
P38919	EIF4A3							21.8748
P39019	RPS19							22.0993	22.0943	22.7207
P39023	RPL3		23.953	23.6736	24.4794	24.0168	23.8274	23.4136	24.9577	24.3515		23.9833	24.6603
P39060	COL18A1											21.8134
P39210	MPV17				22.0818		22.5001	21.7813	22.4701	21.7846	21.8232
P39656	DDOST								22.1187
P40123	CAP2	26.3733	27.4532	27.2398	27.9876	27.8356	28.1436	27.7518	27.358	28.13	27.1638	26.844	25.0123
P40227	CCT6A	25.9475	26.2021	26.7146	26.1904	26.151	26.242	25.9732	26.243	26.3139	26.154	26.4165	24.4363
P40429	RPL13A			23.4736	24.0509	24.0466	24.4332		23.9851	24.0935	24.2679		24.0116
P40616	ARL1			22.5773	22.5969		22.4357	21.9582	23.3525	22.5698	22.1065
P40763	STAT3				22.4719		23.3588	22.0834	23.0533	22.486
P40925	MDH1	27.6233	26.9642	26.6249	27.6017	26.962	26.0549	25.8948	26.2332	26.1222	25.812	26.0748	26.6508
P40926	MDH2	26.5936	26.2926	26.7701	27.2512	27.1455	26.3284	26.8497	27.9723	26.6721	26.8521	28.2061	26.192
P40939	HADHA	25.2169	25.4605	22.8291	25.5857	25.6508	25.0631	23.8251	25.1751	24.8315	24.1428	25.3467	25.0333
P41222	PTGDS				23.2697		22.8987	22.8463		22.071		22.2198
P41240	CSK									20.7384
P41250	GARS1				23.8087	23.7261	23.8022	23.8376	24.6109	24.3365		24.3427
P41252	IARS1		23.2947		24.6005	23.3232	24.6908	23.8906	25.2358	24.7288
P41594	GRM5									20.6507
P42025	ACTR1B	24.0195	23.9345	25.3147	25.0397	24.157	24.6082	24.4067	25.2472	24.7029	24.6367	24.8018
P42224	STAT1				23.949	22.8225	24.2671		24.3935	23.3087
P42262	GRIA2	23.2738	24.2862		25.488	24.9388	25.0996	25.2826	24.9986	25.1329	25.2064	24.6517	24.5768
P42263	GRIA3		22.4192		23.7029	23.0528	23.2231	23.2187	23.8027	22.9068	24.2595	23.7041	23.7242
P42345	MTOR			22.1575	22.652		23.123	22.2759	24.1392	22.9354	21.0146
P42356	PI4KA	23.886	24.5062	25.077	24.9666	24.8057	25.4293	25.1609	26.6544	25.3329	25.0477	23.8563	24.5207
P42658	DPP6	23.675		24.232	24.0728	25.1268	25.8683	26.9688	22.8122	24.6989	24.7743	25.9421
P42677	RPS27				24.614	23.6374	23.4553	23.1003		24.2812	23.8065
P42704	LRPPRC		22.0339		25.825	22.4529	23.7105	21.3804	26.898	24.9889	24.1718	20.261	22.8523
P42765	ACAA2			24.5799	24.5921	23.5843	24.6669	23.5526	25.6254	24.9132	24.4315	25.085
P42766	RPL35						22.7902
P42858	HTT				22.7489		23.6825	23.9323	24.5834	24.0454
P43003	SLC1A3	27.6757	27.9033	27.9768	27.8979	27.9883	28.5115	28.4994	28.1547	28.2711	28.3767	28.6652	28.2885
P43004	SLC1A2	29.411	29.904	30.0775	29.9702	29.9254	30.0634	29.9591	30.1458	30.1658	30.4254	30.2984	30.4331
P43007	SLC1A4		25.0275	24.7011	24.5913	23.8622	25.7533	25.2097	25.1759	25.3841	25.5509	24.2519	24.0479
P43034	PAFAH1B1	25.5033	24.8078	26.5943	26.074	25.7501	25.9025	25.9707	26.5165	26.1487	25.9093	26.11
P43155	CRAT		23.4925		24.6518	25.0537	25.5195	23.2127	25.7302	25.647	26.0643	22.5373
P43243	MATR3	23.8898	25.9242	23.2272	25.7835	24.8415	26.1517	24.4288	26.2783	26.6306	23.9075		24.5964
P43250	GRK6							20.3791
P43304	GPD2		23.6481		23.8616	23.6737	24.6601	23.9391	23.824	24.3065	25.0258	23.9899
P43378	PTPN9				23.0287	21.8068	23.7192	22.8509	23.1218	22.5924	21.8621		22.0101
P43487	RANBP1									23.2059
P43490	NAMPT			23.1586	23.2554	22.5266	24.1909	23.6726	24.5577	23.7001		22.0317
P43686	PSMC4	22.1901	24.3118	24.7897	24.1893	22.1666	24.8814	24.2535	25.5362	24.5795	23.8753	23.2717	22.2665
P43897	TSFM				21.2345
P45880	VDAC2	28.5411	29.2142	28.879	29.5306	29.0391	29.6473	30.0287	29.0824	29.9204	29.0726	30.2812	29.9304
P45954	ACADSB							21.9617
P45974	USP5	24.744	26.5752	26.7869	27.6764	26.2305	27.6181	27.0814	27.7109	27.2748	26.7705	25.2273	26.3046
P45985	MAP2K4	22.0743	23.6801	25.0463	24.9526	24.4889	25.4669	25.4368	25.8953	25.9214	24.437	23.8992	23.632
P46060	RANGAP1									21.4528
P46108	CRK								19.4607
P46109	CRKL						22.6169	23.4427	22.8336			22.4479
P46379	BAG6				22.9359		23.3335	23.2355	23.2792	23.3572
P46459	NSF	29.7666	30.4577	30.1041	31.316	30.6015	31.2008	30.8763	31.332	31.2122	30.8459	29.7312	30.8939
P46776	RPL27A				24.3345	23.9495				23.6646
P46777	RPL5								21.5694	22.2894
P46778	RPL21				24.4919	23.259	23.7255	23.2198	23.61	24.383		23.0756
P46779	RPL28				24.2262	23.334	23.9939			24.5542
P46781	RPS9			24.2298	24.9659	24.6802	24.7618	23.737	24.9325	24.9602	24.7624	24.1945
P46782	RPS5	23.0036	22.8606		23.9317	23.6763	23.2297	22.1224	24.0881	23.5327		23.6312	22.9537
P46783	RPS10	22.5392	22.5637		22.5949	22.3865	22.0486	21.7939		22.3237		22.7484	22.2874
P46821	MAP1B	30.5893	29.3249	29.087	29.6277	30.0376	28.5794	28.649	28.3245	28.5524	28.1763	30.1872	28.8495
P46977	STT3A								20.0864
P47736	RAP1GAP			23.5987	25.5888	24.8605	25.6674	25.4771	25.3825	25.3179		23.8198
P47755	CAPZA2			24.4717	23.9155	22.8007	22.1997	22.7711	24.1843	22.3348		24.1803
P47756	CAPZB	22.7924		23.9438	22.5603	23.0707	22.7466	23.1212	24.1162	21.9972	22.6169	23.7219
P47870	GABRB2			25.0679	25.5625	25.4332	25.3127	25.6714	25.2288	25.9513	25.198	24.4134	26.3096
P47897	QARS1								21.9887	20.965
P47914	RPL29		26.9005
P47985	UQCRFS1	27.2416	28.3517	27.6118	28.1886	28.5204	27.5232	27.0013	27.0989	28.0528	27.6901	28.2289	28.662
P48047	ATP5PO	27.1843	27.1424	26.8209	27.6906	27.4069	26.9397	26.5787	28.2095	27.6043	27.1356	27.5831	27.8027
P48066	SLC6A11									23.7844
P48147	PREP			23.3414		22.4311		24.8496	22.2062	22.2357		22.9922
P48426	PIP4K2A			23.3635			22.888	22.8167	23.7807	22.2464
P48444	ARCN1			24.237	24.0219	22.6639	24.12	24.2474		24.3196
P48506	GCLC							21.3814	22.294	20.8806
P48507	GCLM								20.7487
P48553	TRAPPC10				19.5016		21.0703		22.5141
P48643	CCT5	24.6037	24.3944	25.2627	25.2278	24.7912	25.2243	24.8738	25.7195	24.962	24.1688	25.0139	24.0447
P48651	PTDSS1									20.8225
P48728	AMT									22.5124
P48729	CSNK1A1				21.8962		21.8781			21.6603
P48730	CSNK1D				22.6348		22.2493			23.5001
P48735	IDH2	28.5268	29.2026	28.0221	29.6242	29.127	29.5624	28.5257	29.6331	29.3813	29.5734	28.2629	29.5694
P49069	CAMLG	18.3863
P49189	ALDH9A1				22.8761	23.2159	22.568	22.5742	22.2996	22.8241		23.6501
P49207	RPL34						23.3112			23.8922	23.4139
P49257	LMAN1				23.286		23.3643	23.7214	23.4278	23.679
P49327	FASN	24.3426	24.7357	27.2355	27.0919	26.5253	27.4884	27.8217	28.1614	27.4895	25.8558	25.4689	24.9192
P49368	CCT3		24.7382	26.7196	26.4551	25.9803	26.7898	26.5271	26.6399	26.6116	26.7083	26.5286
P49407	ARRB1				21.4991
P49411	TUFM		25.358		27.6156	26.6271	26.7524	25.1259	29.0232	26.871	27.518	25.2264	27.5891
P49418	AMPH	25.5691	24.1256	26.6014	24.5457	25.9727	24.3403	25.3817	24.4844	24.7061	23.1791	25.9813	24.2671
P49419	ALDH7A1							21.7627
P49441	INPP1								20.1858
P49588	AARS1	25.8945	26.8162	27.0167	26.9271	26.5935	27.2664	27.562	27.7761	27.4137	25.8454	25.9329	25.6364
P49589	CARS1				22.4145		22.2414		23.2811	22.4981		22.457
P49591	SARS1				21.716	21.8605		21.2221		21.3489		22.6238
P49593	PPM1F								20.8003
P49721	PSMB2							21.1409
P49748	ACADVL				23.3019	24.171	22.8889		23.2721	22.7244		23.8887
P49754	VPS41				25.3586		25.2895	25.0583	24.9155	24.8343		24.283
P49758	RGS6			22.9379					24.2494
P49770	EIF2B2						22.474		22.9982
P49802	RGS7	24.1147	24.9956	24.4262	24.1698	24.6049	24.0454	24.4745	25.1116	24.4757	22.9096	23.7167	22.6126
P49815	TSC2								22.2744
P49821	NDUFV1	26.4868	27.2103	26.2242	27.2232	26.666	27.1567	27.7352	26.8797	27.3835	26.9445	27.9567	27.2655
P49840	GSK3A			23.4315	23.7125	23.0666	23.5829	23.1689	23.6311	23.5653		22.7963
P49841	GSK3B			23.1837	25.2299	24.585	24.1372	24.0798	24.4963	24.4394	23.0777	23.2092
P50148	GNAQ	26.3384	26.382	26.4953	26.8983	26.3497	27.0504	26.6327	26.9941	26.6886	26.0258	25.6802	25.3503
P50213	IDH3A	26.0159	26.1942	25.851	26.6769	26.4451	26.6564	26.1347	27.3186	26.7175	26.2739	26.4965	26.1956
P50336	PPOX		19.6931		20.2666				21.071	20.1808	20.3124
P50395	GDI2	24.6825	24.0355	24.851	25.4399	23.4838	24.1256	23.5316	24.1123	23.8727		23.5141	22.8953
P50402	EMD				24.1903	23.9494	24.0452	23.6821	24.0749	24.1696		24.2133
P50416	CPT1A				24.5966	23.383	23.9133	23.4758	24.5065	23.6875		22.8745
P50570	DNM2			25.3288	25.6744		26.6364	26.1126	26.5138	26.2427	26.2961	25.2352
P50583	NUDT2									19.7342
P50914	RPL14				24.0945	23.7469	24.3827	23.589	24.1777	24.0196	23.8955
P50990	CCT8			25.1352	24.9629	24.8142	24.9355	24.8037	24.7525	24.9271	25.4208	25.4486
P50991	CCT4	23.0682	23.464	26.5606	25.6729	25.5018	25.861	25.8026	26.5166	26.2526	25.4948	26.2907
P50993	ATP1A2	31.3876	31.9476	31.827	31.9628	31.5466	32.1977	31.9997	31.9097	32.4794	31.9211	32.4461	32.133
P51114	FXR1	22.6961	22.9986	22.8075	23.1432	22.9291	22.9141	23.0177	23.5289	22.8348	22.691
P51116	FXR2									19.5519
P51148	RAB5C				24.058		23.4583	23.2859	23.716	23.4224		23.1667	22.8283
P51149	RAB7A			24.0908	24.736	24.0212	24.5052	24.1984	24.7287	24.4093		24.3536	24.8819
P51151	RAB9A									20.5325
P51153	RAB13								21.1209
P51452	DUSP3			23.7042	23.7706		23.548	24.1586	24.0476	23.2452
P51553	IDH3G		26.0451	25.3561	26.4603	26.1668	26.7927	26.1072	26.5841	26.8286	26.5968	25.2311
P51570	GALK1								20.612
P51572	BCAP31					22.8363		24.6488
P51608	MECP2	26.2599	25.4013	23.0531	24.7844	25.2906	24.5605	23.375		24.2661	24.7263	25.4952
P51636	CAV2										21.0719
P51648	ALDH3A2				22.2728		23.468	23.2634	22.8541	22.2062
P51649	ALDH5A1	25.1858	25.6353	25.2638	26.4923	25.9107	26.2472	25.6457	25.8127	26.6087	26.3876	26.9482	24.91
P51659	HSD17B4		22.9703	23.5083	25.3083	24.826	24.3072	23.9967	25.0304	25.396	23.4609	24.5807
P51665	PSMD7				23.2603	22.6869	22.5424	23.4385	23.6309			23.304
P51674	GPM6A	27.7171	27.2193	26.5327	27.7146	27.2184	27.591	27.7643	26.0813	27.2821	27.7083	28.1599	27.1733
P51784	UBP11				21.5887		21.5911		22.2031	21.6686
P51790	CLCN3						22.0141	22.033	21.7383	21.9949	22.2509
P51793	CLCN4										19.587
P51797	CLCN6								21.0969
P51808	DYNLT3						22.9516
P51812	RPS6KA3				20.694
P51857	AKR1D1								21.5646
P51991	HNRNPA3		27.7363	25.0755	26.8994	26.8292	27.4101	26.0952	26.4184	28.1526	24.9924	23.3713	23.6859
P52209	PGD		23.7388	24.2204	25.1602	24.1988	24.312	23.2574	24.8062	24.3093	24.6567	24.0577	24.0446
P52272	HNRNPM		24.5329		24.7169	24.5678	25.4098	23.6445	24.5863	25.365	23.3545		24.6754
P52294	KPNA1			19.4757	19.8203		20.3428	20.1269	21.4056
P52306	RAP1GDS1	25.5316	24.697	27.0864	25.4	25.8241	25.6102	27.1279	25.9001	25.393	24.1402	25.5785
P52429	DGKE												20.4636
P52434	POLR2H								20.5568
P52565	ARHGDIA	25.5335		27.1551	25.8889	25.872	25.5193	26.0828	25.4417	25.3847	25.4752	26.8264
P52594	AGFG1						23.1589			23.0923
P52597	HNRNPF						22.4069		21.9416
P52788	SMS											18.0863
P52907	CAPZA1											23.0209
P52943	CRIP2				23.6293	24.0767	22.9908	23.866	23.1298	23.0673		24.3297
P53004	BLVRA				22.2989				21.6475	22.3024		22.7207
P53007	SLC25A1			24.544	24.8956	22.9354	25.014	24.4727	24.481	24.5441	24.9733	24.9075
P53365	ARFIP2						20.6727
P53396	ACLY	23.5776	24.3687	25.7581	25.9112	25.3431	26.2773	25.1483	26.2721	25.5772	25.4722	24.9398	24.4028
P53597	SUCLG1				24.8723	24.5117	24.3081	24.4537	25.3889	24.877	24.6624
P53618	COPB1				24.0936	23.157	23.7117	23.5206	24.1707	24.6951	22.7552	22.5968
P53621	COPA			22.5655	24.2859		24.5674	24.2931	25.8143	24.5684
P53667	LIMK1								19.8884
P53675	CLTCL1								22.237
P53677	AP3M2			24.0954	24.1547	24.7841	24.3063	24.6247	24.4803	24.2583		24.0014
P53680	AP2S1		24.6016		24.8498		25.6282	24.6143	26.0361	25.3118		24.7864	24.6532
P53779	MAPK10			23.8842	24.0359	23.652	25.3771	25.0716	25.6184	25.5194	24.0142	23.5628
P53985	SLC16A1				23.525	22.9204	23.2533		23.7945	23.1861
P53990	IST1							22.3292	19.8833	20.2413
P53992	SEC24C				22.7366		22.4855	22.1512	23.0608	22.5253
P54136	RARS1				23.882	23.0088	23.9146	23.921	25.0592	24.4437		23.1955
P54289	CACNA2D1	22.9934			23.6024	22.0112	24.3727	23.8198	25.8561	23.3696		23.674
P54577	YARS1			24.1429	23.05	23.1155	23.9695	23.8891	23.1906	23.0809		22.8618
P54578	USP14			24.8848	23.5867	24.0279	23.5334	24.8218	24.3053	23.938		24.0915
P54619	PRKAG1	23.5317	24.724	24.1165	25.5908	24.344	25.1921	24.8619	25.9507	24.8693	24.3483	22.7718	24.1105
P54646	PRKAA2				22.3542		22.3592	21.7718	23.0579	22.1999
P54652	HSPA2	26.2054		25.648	26.0189	23.6995	25.3699	25.6379	25.7191	24.711		24.6225
P54750	PDE1A				22.8657		23.0662		24.1037	22.7446
P54764	EPHA4			24.1714	23.1102	22.9044	22.9001	23.1073	22.5925	23.1753		22.763	22.862
P54829	PTPN5				21.4601		21.6291	21.2938	22.1099	21.4791
P54886	ALDH18A1								22.6489
P54920	NAPA			23.7272	23.3002		22.8353	23.4454	23.4457	22.6986		23.6034
P55010	EIF5				23.1966	23.5345	23.6048	23.4669	23.3974	23.1639
P55011	SLC12A2			25.6346	26.1691	24.494	26.0021	26.1092	25.5804	25.8256	23.7821	24.4626
P55036	PSMD4								22.4203
P55039	DRG2						21.4176		21.7388
P55060	CSE1L	25.4919	26.5486	27.3444	27.0263	26.4418	27.3903	28.424	28.7063	27.8716	26.0317	25.4335	23.3652
P55072	VCP	25.3762	24.0571	25.1764	24.8944	26.2125	24.3676	25.1818	24.2682	24.1726	22.8944	25.9728	24.1448
P55084	HADHB	25.0216	25.077	24.161	25.8906	25.6428	24.9709	23.9387	25.8789	24.8372	25.1057	25.5228	24.5749
P55087	AQP4	27.883	26.5914	25.7655	27.0006	27.405	28.6141	28.1121	23.7602	25.4595	26.7312	26.7977	27.0873
P55209	NAP1L1	27.3079	27.1093	27.0046	27.2862	27.1207	26.8365	27.2843	26.651	26.5826	25.3016	26.5499
P55265	ADAR				23.2274		23.628		24.6005	23.5158
P55268	LAMB2				23.3746				23.1548				22.6348
P55290	CDH13				23.4706		24.299	24.1859	23.8575	23.4879
P55735	SEC13									21.0788
P55786	NPEPPS			25.2908	24.8967	24.672	24.5134	24.2771	24.8915	24.7729		25.388	25.4647
P55795	HNRNPH2		26.6362	24.8708	26.3789	25.8617	26.9037	24.9383	27.1972	26.9017	25.6801		25.8508
P55809	OXCT1	24.8059	24.7817	23.9146	24.8272	24.8946	23.8761	23.1989	24.5147	24.184	24.5008	24.8816	24.5997
P55884	EIF3B			22.1362			21.5542	21.7859
P56134	ATP5MF	24.2546	24.9129	24.3694	25.736	24.1653	24.9846	25.0903	25.5713	25.3803	25.0233	25.0845	25.0732
P56192	MARS1				24.792	24.2427	25.2582	24.5511	25.0738	24.8778		22.7242
P56385	ATP5ME			23.8955	24.633	23.9913	24.5807	24.3051	24.1606	24.805		24.5941
P56556	NDUFA6		26.6172	25.9457	26.8982	25.8396	26.4545	26.4895	26.772	26.8837	26.3196	26.7019	26.6824
P57053	LOC102724334	31.6092	31.0924	29.0971	30.6786	31.4591	29.9194	29.4992	27.9789	29.6985	30.8856	31.2802	30.5411
P57088	TMEM33			23.8637	24.0182		23.9152	24.3697	23.9275	24.112		23.5904
P57103	SLC8A3				22.1881		24.1761		22.6532
P57737	CORO7				23.6461		23.4645	22.6744	23.4936	22.8383
P57772	EEFSEC									21.5763
P58400	NRXN1							21.2737
P59190	RAB15						21.5398
P59768	GNG2											22.1261
P59998	ARPC4	25.3695		25.362	25.2371	25.009	24.6502	24.7486	25.7663	24.6182	25.3191	25.8889
P60033	CD81		24.7004		24.0487	24.5316	24.3789	25.1588		23.5406		25.6047
P60174	TPI1	27.2512	26.6566	28.0179	27.1564	26.415	25.6287	26.7824	25.8669	25.9516	25.5123	26.6118	25.8277
P60201	PLP1	34.7753	33.623	32.8336	33.0745	33.5606	32.8679	34.2273	31.7158	32.2984	31.0086	32.5689	29.9946
P60468	SEC61B									22.6973
P60660	MYL6			24.1103	24.6122	23.3785	23.3426	23.4105	24.7159	22.7597		24.2201	23.5891
P60709	ACTB	23.2509
P60763	RAC3			23.0937	23.3202		22.9383		24.6934	23.1578
P60842	EIF4A1				24.6665	24.3277	24.8332	24.016	24.8978	24.2101		24.1542
P60866	RPS20					25.5949	24.5225	24.0463	24.1492	24.8517		25.0425
P60880	SNAP25	29.7458	29.0845	28.0158	27.9924	29.8763	28.181	28.8773	27.3449	28.3993	27.6736	29.8695	28.2842
P60891	PRPS1	23.786		24.0423	24.1637	23.383	23.8	23.7195	23.0444	23.8536	23.8213	24.0418
P60900	PSMA6				21.8433	22.4707	22.1216	22.6854	21.226			21.9932
P60953	CDC42	25.9614	25.2317	26.1383	26.343	25.1961	25.7802	25.4162	26.6428	25.3971	25.5604	25.6498	24.8928
P60981	DSTN	25.4021	26.0622	26.4276	26.4807	26.462	26.9518	26.8313	26.987	26.805	25.8498	25.3409	24.767
P61006	RAB8A				24.0939	22.8172	23.6065	23.4109	23.9955	23.1583
P61019	RAB2A			24.5433	24.9717	24.2538	24.8609	24.8278	25.135	24.7536		25.1244
P61020	RAB5B								20.8311			22.5745
P61026	RAB10	26.4472	26.953	27.0566	27.9495	27.152	28.1349	27.5422	27.381	27.5602	27.2686	26.6728	26.773
P61077	UBE2D3			23.3448	23.3885		23.4685	23.3088	23.5353			23.0285
P61088	UBE2N			25.4656	25.1607	24.8091	24.8369	24.7833	24.6363	24.7193	24.4003	25.2247
P61106	RAB14				22.3386	22.1601	22.1661	22.2877	22.7693			23.1131
P61158	ACTR3	23.7087	24.0635	24.7339	24.5175	24.2004	24.0288	24.4065	25.2716	23.8365	24.5132	24.2024	23.9728
P61160	ACTR2	23.296	24.5157	25.0614	24.8076	24.7821	24.4551	24.4411	25.3921	24.3708	25.365	25.5101	24.2945
P61163	ACTR1A	23.5705	23.5643	24.9015	24.8182	23.4908	24.1892	24.0503	24.5483	24.0628	24.3538	24.329	23.6008
P61201	COPS2				22.9058		22.5501	23.4728	23.3435	22.8211
P61204	ARF3												19.317
P61221	ABCE1								22.0922	21.5708
P61225	RAP2B				22.0882		22.7713
P61247	RPS3A				23.4463	23.5372	23.8264	23.3769	24.3104	23.6098		23.6668
P61254	RPL26				24.5278		24.542	23.4575		24.0388
P61266	STX1B	29.8028	29.356	28.619	28.2467	30.0761	28.8651	29.4274	27.2321	28.8205	28.1877	30.2125	28.707
P61313	RPL15		24.7118		24.8118	24.2765	25.2449	24.2489	24.5462	25.2778	24.9022		25.2724
P61326	MAGOH								21.1446
P61353	RPL27					23.2782	23.1158	22.7087	22.7912	23.7418
P61421	ATP6V0D1	26.5343	27.1391	26.6516	27.4125	27.2763	27.915	28.0507	27.0724	27.3089	27.8028	27.7414	27.6128
P61586	RHOA	25.3294	24.6749	25.9086	26.5119	25.1769	26.5378	26.2909	26.414	25.885	25.8445	26.0866	25.2728
P61601	NCALD	24.6337			23.2859	24.0665	23.5462	24.3149	22.2593	23.4806		24.1492
P61626	LYZ		26.4857	25.0207	22.2837	23.4836		22.3251				23.777	26.2412
P61764	STXBP1	30.6772	30.9568	31.1662	31.5012	31.3777	31.1467	31.3869	31.7094	31.6512	31.062	30.7456	31.2399
P61923	COPZ1								21.8938
P61978	HNRNPK	25.0838	25.1836	25.9868	25.2211	26.1133	25.6795	26.0997	26.0662	26.4681	24.5908	25.4155	24.4567
P61981	YWHAG	28.6944	28.9229	30.4338	29.0044	29.3615	29.0512	30.113	30.4023	29.5562	28.342	28.8572	27.8246
P62070	RRAS2								23.1968
P62081	RPS7	23.5916	23.8905	23.426	24.671	24.0721	23.8427	22.7269	23.6295	24.0935	24.0241	24.0277	23.8439
P62136	PPP1CA								22.2209	22.5229
P62140	PPP1CB	25.5924	25.604	25.5634	25.7221	26.1924	26.1143	26.2398	26.435	25.9389	25.231	25.2907	24.7976
P62191	PSMC1			24.2182	24.4711	24.1147	24.9869	24.7358	24.4071	24.9169
P62195	PSMC5			24.2736	24.5641	23.7773	25.2775	24.3958	24.5218	25.1381	23.8541
P62241	RPS8			24.9841	25.6862	25.0199	24.4836	24.2889	25.2346	25.4603	24.9841	25.0503
P62244	RPS15A				24.0199		23.9256		23.7385	23.8554
P62249	RPS16			24.4592	25.5687	24.1572	24.8342	24.2481	24.4196	25.3005	24.8278	24.4795
P62258	YWHAE	27.6598	26.9812	28.2872	28.0368	27.488	27.2658	27.9808	28.4831	27.5408	27.5608	27.545	24.9305
P62263	RPS14				24.1081	24.1782	23.6513	23.4832	23.0693	23.7514	23.5745	23.8671
P62266	RPS23				23.0539	23.0086	22.9549			22.7656	23.4437	23.5638
P62269	RPS18				24.868	24.0927	24.0243	23.4616	24.2065	24.5735		23.8294
P62273	RPS29									20.5615
P62277	RPS13			22.9903	24.7233		24.3149	24.1365	24.3555	24.0115		23.1787
P62280	RPS11				24.8561	24.069	24.2003	23.7674	24.0895	24.7279		24.6431
P62304	SNRPE							20.2262
P62314	SNRPD1	21.3764	20.5588		20.3381		20.4842	20.3075	21.0988	20.0969	19.7711	21.1195	20.4439
P62316	SNRPD2					23.3344
P62318	SNRPD3								22.2738	21.8671		22.4581
P62330	ARF6				24.0096		24.1068	23.3811	24.2165	24.0369		23.225
P62333	PSMC6			23.8654	23.6354	23.4383	24.695	24.3978	24.0979	24.6193		22.853	23.262
P62424	RPL7A				24.8839		24.7284	24.1088	25.0927	25.0652		24.6263
P62701	RPS4X			24.8048	25.9318	25.3606	25.7569	25.0629	26.5636	25.6599	25.9452	25.0054	22.9757
P62745	RHOB		22.3502	23.6439	24.6872	23.6461	25.3773	24.5101	24.8352	24.0047	24.3072	24.0336
P62750	RPL23A			22.9295			23.7709	23.7454		23.8258		23.777
P62753	RPS6								26.3579
P62760	VSNL1	25.5011		25.1877	26.2778	25.5799	25.652	26.5884	25.1923	25.4572	24.2344	25.2278	23.7589
P62805	H4C15	32.4701	32.7954	30.5021	32.1444	32.4833	30.7985	30.0204	29.9998	31.5152	31.9756	31.7731	31.7855
P62820	RAB1A		24.3905	24.7819	24.7827	24.8499	24.8293	24.6362	25.9364	24.5189	25.2328	25.3237	24.8804
P62826	RAN	25.0391		25.74	26.5023	26.0049	26.1903	25.3577	26.1093	26.1696	26.3861	26.6738	25.1726
P62829	RPL23				25.4275	24.2024	24.9161	24.3875	24.5555	24.997	24.372	24.312
P62834	RAP1A	25.9671	25.6526	25.997	26.461	25.3084	26.4522	26.3804	26.7135	25.7213	25.5592	25.6024	25.269
P62841	RPS15			21.1837			21.2361		22.2694	21.4838
P62847	RPS24				22.8608	22.0107	22.2941	21.7171	22.4486	22.6598		22.0205	22.3686
P62851	RPS25											27.4833
P62854	RPS26				24.6442		24.3151		24.5025	24.2589
P62873	GNB1	30.0427	29.671	29.8716	30.6009	29.7793	30.5525	30.0938	29.6544	30.2473	30.0755	30.1919	29.716
P62879	GNB2	27.2349	27.4831	27.9546	28.1776	27.7916	28.3702	28.1923	28.4873	28.0044	28.2143	27.7312	27.58
P62888	RPL30				22.8252				22.5228	22.3367
P62899	RPL31				24.4092		24.3896			24.0897	24.5815
P62906	RPL10A				24.0161	23.4759	22.8931	22.6514	24.0561	23.721		23.0513
P62910	RPL32			24.6973	25.3951	24.1731	25.0578	24.6628	25.4247	25.32	24.7377
P62913	RPL11				24.9793	23.8124	23.5292		24.706	24.0589	24.1922	23.8802
P62917	RPL8				25.0245	25.181	24.8226	24.3863	24.857	25.2163
P62937	PPIA	28.4493	28.0791	29.1849	28.8052	28.2975	27.6794	28.0363	28.5021	28.0243	27.2691	27.7526	27.5129
P62942	FKBP1A								19.8134
P62979	RPS27A	27.2184	26.5045	28.2301	27.0182	27.0639	26.7366	27.72	27.6466	26.4921	26.5285	27.4332	26.4097
P62995	TRA2B					23.2397
P63000	RAC1	28.2911	27.9869	27.7434	28.4629	28.5325	28.0949	27.6452	28.8436	28.0165	28.0605	28.5887	28.6264
P63010	AP2B1	27.9245	27.5768	28.0729	28.02	28.0576	27.8066	27.7042	28.1108	27.7786	27.9716	28.4812	27.8766
P63027	VAMP2	28.1439	27.5274	25.353	25.6704	28.2591	26.2385	27.0149	25.5805	26.3926	26.1141	28.3957
P63096	GNAI1	26.7363	26.3453	26.5868	27.054	26.2761	26.7096	26.5475	26.3562	26.3605	26.7851	27.1115	26.5318
P63098	PPP3R1									21.1822
P63104	YWHAZ	29.0832	28.787	30.2743	29.5768	29.4485	29.5499	30.2611	29.7697	29.5783	29.3324	29.3398	28.4008
P63151	PPP2R2A			25.0178	24.0768	24.4904	24.2728	24.7043	24.874	24.2718		23.7727
P63165	SUMO1								21.4892
P63167	DYNLL1	25.5919		26.0348	25.7984	26.259	26.2744	26.2892	26.4291	25.6256	25.0342	24.2329
P63173	RPL38				23.5676		22.8879		22.5012	22.8705
P63208	SKP1	22.2857	21.9204	21.5882	21.7925	22.3111	21.437	21.3013		21.149	21.9607	22.7125	21.8913
P63215	GNG3							22.4238	21.1278	21.4566
P63241	EIF5A			23.2343	23.3704	24.2389	24.0683	24.6694	23.849	23.8402	22.7723	23.4886
P63244	RACK1		25.3685	24.6845	25.6229	25.4488	24.9652	23.8517	24.9989	25.301	24.4342	25.9464	25.3425
P63261	ACTG1	32.137	31.9627	32.3617	32.9655	32.2922	32.5916	32.6668	32.3281	32.4726	32.4753	32.7646	32.2701
P63267	ACTG2									23.978
P67775	PPP2CA			24.7087	25.0835		24.6608	24.9576	25.1695	24.749	23.7301	24.2262	23.4806
P67870	CSNK2B					24.583	23.356	24.1674		22.948		23.677
P68032	ACTC1	27.4385	27.4045	27.9391	29.3219	27.7688	28.8829	29.105	27.6825	29.1799	27.7129	29.017	27.4733
P68036	UBE2L3	20.2209
P68104	EEF1A1	29.1731	29.5382	29.2013	30.1178	29.764	30.6068	30.0737	29.3695	30.1042	29.8506	28.8675	29.301
P68363	TUBA1B	32.962	33.2993	33.1856	34.1422	33.6049	34.0317	33.846	33.5814	33.861	33.4412	32.8606	33.2145
P68366	TUBA4A	28.667	29.0625	29.2484	29.9691	29.3657	29.8312	29.4068	29.4791	29.6787	29.1133	28.6931	29.0766
P68371	TUBB4B			26.7674					27.3769
P68400	CSNK2A1	24.4756	24.1833	24.9265	24.9173	25.3711	25.4902	25.8694	25.0167	24.9047	24.5183	25.5886	23.7525
P68402	PAFAH1B2			23.4448	22.5837		21.5961	22.5523	22.2899	21.8668		22.8152
P68431	H3C1	20.8479	21.0757	20.5555	20.6369		20.2216		20.8656		22.3969	21.2445
P68871	HBB	29.5158	29.0222	29.6113	29.0288	29.7268	28.5613	29.2002	29.5273	29.1055	28.4152	30.5903	28.6028
P69905	HBA2	28.7319	28.1159	28.515	27.6345	28.3127	27.4891	28.2091	28.994	28.2332	27.4894	30.2947	27.696
P78344	EIF4G2				22.501	22.8522	23.304	23.0902	23.7285	22.7492
P78347	GTF2I		22.3701		22.157		22.4914		22.2701	21.915	21.8349		22.1054
P78352	DLG4	24.2539		25.28	28.5441	26.7791	25.6341	25.7061	28.0112	26.228	23.7396	24.4414	25.4067
P78356	PIP4K2B	25.0772		24.8264	25.2332	25.6776	25.6606	25.7834	26.0739	25.6192		24.6668
P78357	CNTNAP1	29.9004	28.6394	27.6456	28.9447	29.621	28.7824	28.9896	28.2386	28.406	28.4882	29.2776	28.9198
P78368	CSNK1G2				21.3409		21.1478		22.3604	20.9796
P78371	CCT2	26.1369	26.0799	27.1168	26.331	26.1348	26.2656	26.2426	26.8889	26.3782	26.2046	26.36	25.6654
P78417	GSTO1			23.3076
P78508	KCNJ10	21.0426
P78527	PRKDC	23.229	24.1629	22.338	24.4816	22.8855	25.3415	23.4026	25.7527	25.6745	23.8243	21.2511	23.5286
P78559	MAP1A	28.3307	26.4421	27.3811	27.6885	27.7547	26.3654	26.5723	27.811	26.5156	26.9264	28.2264	25.5792
P80404	ABAT	25.2165	25.3834	25.6031	25.5572	25.6344	24.8008	24.4538	25.8325	26.1395	24.3645	25.8272	24.3293
P80723	BASP1			24.1045	24.3742	23.0695	24.9068	25.8116	25.1577	24.1963
P81605	DCD									20.3306
P82663	MRPS25				21.3454
P82909	KGD4								21.9269
P82930	MRPS34								22.0054
P83731	RPL24				22.8053	22.8125	23.1833	22.9327	23.6697	23.2734
P84077	ARF1	25.0952	25.3006	26.811	26.4744	26.1113	26.3487	25.9368	27.0834	26.4379	26.3758	26.6683	25.5647
P84085	ARF5		25.0669		25.2889		24.8719	24.4198	25.7461	24.8571
P84095	RHOG	26.5204		26.0898	27.2736	25.6718	26.906	26.3855	26.7058	26.0364	25.3086	25.4041
P84098	RPL19				24.4037	23.3055	23.9138			24.2407
P84103	SRSF3											24.3539
P84243	H3-3A	31.4747	32.1105	30.5037	31.6267	31.8556	30.6167	29.3663	30.4459	31.1353	31.6762	28.7839	31.2853
P86791	CCZ1B								19.7792
P98160	HSPG2				25.5379	22.3232	20.2438		23.6665	21.6704
P98194	ATP2C1				23.8457		24.4116			23.3112
P99999	CYCS			23.5931	23.0922	23.2895	24.0234	25.0057	25.9918	23.9284		24.9237
Q00013	MPP1			22.8363	23.865	22.5631	23.4042	23.6597	23.6701	23.1496		22.1574
Q00169	PITPNA											22.791
Q00325	SLC25A3	28.3094	29.0073	28.64	29.576	28.8422	29.5229	29.4289	29.0279	29.9133	29.2318	29.9629	29.7811
Q00341	HDLBP				23.4541	23.3115	23.7877		24.215	23.3076
Q00535	CDK5			24.0103	26.1293	25.012	26.1772	25.427	26.5451	26.0039	25.6406	23.2838	25.2967
Q00577	PURA	24.0561	26.9699	25.6066	26.3743	25.992	25.884	26.1587	25.6674	26.859	25.4692	25.5282	25.65
Q00610	CLTC	30.8897	31.0835	31.1372	31.4397	31.2717	31.2268	30.8842	31.428	31.4736	31.3898	31.221	31.2657
Q00688	FKBP3					21.9095
Q00796	SORD				24.257	23.5367	23.2745		23.142	23.0765
Q00839	HNRNPU	27.179	28.4792	26.835	27.3406	27.3819	28.6013	26.8995	28.02	28.4887	26.9743	26.1206	27.7598
Q01064	PDE1B		22.7328	23.1273	23.7492	22.9739	25.0757	24.3534	24.8975	24.9365	22.1701	22.0947
Q01081	U2AF1				22.3216		22.2278		22.5697	21.7729
Q01082	SPTBN1	31.2983	31.0705	31.4075	30.5181	31.3478	31.1399	31.4947	30.2719	30.9712	31.0025	31.4633	31.1221
Q01130	SRSF2					22.9809						23.2343
Q01484	ANK2	27.4885	28.2839	29.2975	28.9747	28.9693	29.1086	29.769	29.3209	29.4599	28.8543	28.8313	27.8358
Q01518	CAP1	24.8924	24.6527	25.8171	25.6561	25.0068	26.2955	26.0883	26.8271	25.9967	24.2614	25.3694	24.6089
Q01581	HMGCS1								20.0903
Q01650	SLC7A5				23.9079		23.9135	24.084	23.5855	24.1304		23.6925
Q01813	PFKP	26.963	28.8176	28.3071	29.4055	28.7009	29.5192	29.1854	29.6001	29.4495	29.0166	27.9962	28.2271
Q01814	ATP2B2	28.4053	28.8478	28.4061	28.4871	28.4764	28.7728	28.8631	28.708	29.2674	28.9685	29.2089	29.1467
Q01968	OCRL							20.7489		21.5183
Q02153	GUCY1B1				22.8262		23.3262	22.6808	22.2021	22.7622
Q02156	PRKCE		24.4611	24.9158	25.8607	24.2247	25.783	25.1295	26.8389	25.6558	23.6249	22.9532	24.1242
Q02218	OGDH	23.3789	25.9858	24.1079	27.3821	26.465	26.8651	25.7508	27.724	27.2607	27.3086	26.3593	26.2389
Q02246	CNTN2				24.0477		23.2334	23.5801	23.2077			24.2321
Q02252	ALDH6A1	25.2431	25.5969		27.463	26.2258	27.16	25.1957	27.6455	26.875	26.1291	23.8851
Q02338	BDH1			24.7641	24.923	24.2791	24.2269	24.2469	25.1829	24.6015		24.1181
Q02543	RPL18A				25.1302	24.1058	25.1083	24.2483	24.8472	25.2127		22.8792
Q02750	MAP2K1		26.5658	27.8085	27.0891	26.9677	27.7524	27.8943	28.128	27.9692	27.0833	26.2028	22.2135
Q02790	FKBP4			25.9957	23.7953	24.6958	23.6701	25.0868	23.9964	24.1253		24.3044
Q02878	RPL6	23.9696	24.0676	22.7871	24.9908	24.1878	24.4173	23.8765	24.2342	24.6817	24.3569	24.1628	24.1865
Q02952	AKAP12	24.5578		24.8935	24.277	23.6509	23.8076	24.4651	24.5652	23.7729		23.8208
Q02978	SLC25A11	28.4272	28.9521	28.6845	29.4623	28.3859	28.6559	28.7924	29.03	29.2461	29.144	29.0705	29.4308
Q03001	DST			22.5878	23.8021	22.1993	25.4873	26.391	24.8485	25.1247		22.5553	22.4473
Q03135	CAV1					23.233			23.3931
Q03252	LMNB2				23.1705	24.8634	23.275		21.5233	24.5029		24.5128
Q03426	MVK						21.5386	20.5425
Q04446	GBE1						20.9657
Q04637	EIF4G1			22.6443	22.2984		22.7785	23.0027	23.1622	22.6525
Q04760	GLO1			20.0763
Q04828	AKR1C1				23.3372		23.747	22.9455	23.8471	23.117
Q04837	SSBP1	24.1193	24.7282	24.4879	25.1505	24.5793	25.1605	24.2152	24.2632	24.7168	25.6926	25.8279	24.7822
Q04917	YWHAH	27.2187	27.4809	28.1116	27.4737	28.0095	27.9057	28.549	28.2258	27.9426	27.1363	27.4635	26.0968
Q05084	ICA1								21.2536
Q05193	DNM1	29.1554	29.996	29.6719	30.9102	30.1653	30.6952	30.1977	31.4563	30.7385	30.1012	29.0764	30.3007
Q05329	GAD2		24.3801	23.8431	24.2261	23.835	24.4738	25.1401	25.4533	25.1573	23.6175	23.8171	23.9155
Q05469	LIPE	21.7895		22.8935	21.8147		22.5902	22.9665	23.1598	21.5429
Q05586	GRIN1				23.778				23.9131	23.3557
Q05639	EEF1A2	26.2552	26.6811	26.8839	27.7605	27.0407	27.4404	27.0415	27.1569	27.615	27.0193	26.1427	26.6594
Q05655	PRKCD						23.5453	23.3182
Q05707	COL14A1											24.6857
Q06124	PTPN11									20.7055
Q06210	GFPT1								21.3223
Q06418	TYRO3	25.8221	25.8777	24.9571	26.8125	25.5321	24.9891	25.488		25.3911
Q06830	PRDX1	27.1281	25.9115	26.8219	26.9614	26.906	27.2367	27.0823	26.3587	26.4498	26.3474	26.7402	25.5656
Q07002	CDK18				23.8271	22.954	24.2688	23.239	24.2087	23.1099
Q07020	RPL18		24.3939	24.3182	25.1532	24.8189	24.8979	24.2453	24.257	25.867	25.1382		23.6297
Q07021	C1QBP						20.8159	21.4628
Q07065	CKAP4	23.5807	22.9936		23.0118	23.4939	23.7938	23.4414	22.9916	23.386		24.0156
Q07157	TJP1				23.0081	22.1992	23.0168	22.6742	22.6342	21.9805
Q07343	PDE4B				21.3692
Q07666	KHDRBS1							22.0853
Q07866	KLC1			24.3943	23.8565	24.4945	23.8741	24.0988	24.196	24.3052		24.4901
Q07954	LRP1						20.9335		20.7584
Q07955	SRSF1				22.3423	23.8689	22.4295		22.0918			25.8588
Q07960	ARHGAP1	23.9192	24.9086	25.5128	25.6425	25.27	26.2674	26.4723	26.9367	26.3613	24.768	24.581	24.6873
Q08174	PCDH1				21.812		21.642
Q08209	PPP3CA	25.7677	25.0348	24.9943	25.4203	25.9506	24.7913	25.562	25.0742	25.2481	24.931	26.083	25.103
Q08211	DHX9	23.6108	25.2133	22.7304	24.3409	24.6687	24.6749	23.7928	25.1402	25.2072	22.5451	23.9008	24.1653
Q08257	CRYZ			23.5116	24.1339	24.9114	24.6882	23.0412	23.747	23.4082		23.6963
Q08357	SLC20A2						19.768
Q08378	GOLGA3						21.3608
Q08462	ADCY2			22.1171	22.4977		23.1214	22.2738	22.5726	23.08		21.6943	22.259
Q08495	DMTN			23.8119	22.5325	22.7529	22.7859			23.1225
Q08722	CD47	25.5671	25.0617			25.0343	24.5476	26.5064		24.8699	24.7727	25.4715
Q08752	PPID				23.0897		23.2002		24.2581	22.8298
Q08828	ADCY1				22.2468		21.9054	22.3065	22.7828	22.4273
Q08AD1	CAMSAP2		21.6127				21.2864
Q08AE8	SPIRE1				21.1842				22.853
Q08AM6	VAC14			21.925	21.9913		22.5283	22.262	22.4697	21.8008	22.0171	22.0075
Q08J23	NSUN2						20.7816
Q09019	DMWD									21.4958
Q09028	RBBP4					22.7063			22.4562	22.1496		22.7277
Q09470	KCNA1									21.42
Q09666	AHNAK									21.4568
Q10567	AP1B1	23.414	23.6742	24.515	23.6482	23.6557	23.3217	23.521	24.3525	23.5805	22.8268	24.1711
Q10713	PMPCA	19.9794	20.1173	19.5628	20.0077		19.6341		21.9444	19.5556	19.6822
Q12756	KIF1A				23.9433	23.9176	24.1747	24.2628	25.385	24.4677		23.1622
Q12765	SCRN1	23.288	22.8156	27.4159	26.2884	25.5498	25.6889	26.3937	25.4043	26.1285	24.9599	26.1068	23.6085
Q12768	WASHC5				20.8885		21.5545	21.2365	21.9092	20.6019
Q12791	KCNMA1				22.3389	22.0893		22.3897	22.9356	22.6436		22.3613
Q12840	KIF5A				21.7632		22.5464		22.3082	22.3032
Q12846	STX4									21.6207
Q12849	GRSF1												18.9968
Q12860	CNTN1	30.7334	29.725	28.9716	29.9366	30.4044	30.3955	30.3402	29.8759	29.7891	30.2888	30.8353	30.1308
Q12873	CHD3									20.2442
Q12888	TP53BP1						21.9762			21.3826
Q12905	ILF2				22.8854	23.0877	22.5147	22.5699		22.8629		22.6701
Q12912	IRAG2		29.1875			32.6602				27.3649		30.9618
Q12931	TRAP1				23.9189	23.1367	23.5839	22.9711	24.9082	23.6326
Q12955	ANK3	23.7058	22.1478	25.6824	27.3478	25.6918	27.5524	27.4125	26.4991	27.8455	24.8494	24.9936	23.1719
Q12959	DLG1					22.5122
Q12974	PTP4A2			22.9151			23.0716		23.2129	22.1532
Q12979	ABR		23.5738	24.1179	25.9335	24.8719	26.6649	25.4272	26.4936	25.4981	25.1903	22.7609	23.0373
Q13017	ARHGAP5				21.1802		21.5761		22.3773
Q13045	FLII								22.183
Q13049	TRIM32									21.4614
Q13057	COASY				24.8284		24.8116	24.0203	25.1425	24.226
Q13085	ACACA				23.3346		23.3794	23.4314	23.6318	23.4448
Q13098	GPS1				22.914	23.2113	22.7536	23.5249	22.94	23.295		23.1262
Q13131	PRKAA1				21.7128		21.6604	21.6723	22.5859
Q13148	TARDBP		24.1558		24.804	23.6913	25.1597	23.3633	24.826	25.0388
Q13151	HNRNPA0	24.4144	25.6012		24.759	24.5224	24.9323	23.5757	23.5601	25.0774	24.1379		24.209
Q13153	PAK1			24.6579	23.8794	23.9686	23.6235	23.5954	23.9338	23.9656		24.1942
Q13155	AIMP2				23.4202	23.2345	23.8392	24.1205	23.9902	23.9652
Q13200	PSMD2		22.8782	25.2758	25.8036	24.1238	26.5098	25.8711	27.3063	26.3331	24.03	22.134	22.5985
Q13224	GRIN2B								21.2081
Q13232	NME3				22.5742		22.6509			22.355
Q13247	SRSF6					23.5392
Q13263	TRIM28				23.4515	24.1843	24.1982	23.0242	23.8924	24.192
Q13303	KCNAB2	25.1489	25.4503	24.9915	25.909	25.3797	25.4193	25.4739	25.8198	25.7632	24.3368	25.2752	25.6192
Q13325	IFIT5									19.0958
Q13332	PTPRS				24.0957	24.1745	24.4371	24.4843	24.7513	24.1667		23.5581
Q13336	SLC14A1							23.8634
Q13347	EIF3I				21.7016			21.7679		21.0501
Q13363	CTBP1			23.396	23.3867	23.5953	23.4095	23.8141	23.3299	23.66	23.378	23.7893
Q13367	AP3B2		22.6032	25.8843	25.6688	25.2948	26.3084	26.5831	26.427	26.3453	24.7893	24.2468	24.4539
Q13409	DYNC1I2				23.0981		22.7782			22.6779
Q13418	ILK				23.247		23.0644		23.8293	22.6977
Q13423	NNT	28.3873	28.8494	28.2016	29.1707	28.7002	29.1491	29.1547	28.9358	29.4009	29.0932	29.019	29.5577
Q13424	SNTA1				23.9653	23.6794	24.8534	23.9313	24.5928	24.1197	24.086	22.8822
Q13449	LSAMP	24.571	23.8797	24.4308	24.8574	24.3888	24.9603	24.9472	25.5806	24.5936	25.181	25.3381	24.7753
Q13491	GPM6B	22.9928
Q13492	PICALM				22.2993
Q13501	SQSTM1				22.3873		22.5025	22.2205		22.5636
Q13505	MTX1				23.7586	22.7745	24.32	23.514	23.4215	23.7225		24.2269
Q13509	TUBB3	28.4898	28.8761	28.9812	29.5153	29.0374	29.336	29.1078	29.8284	29.288	28.8027	28.5421	28.8268
Q13526	PIN1			24.4919	25.2696	24.5235	24.717	25.3352	25.6497	25.5733		24.6288
Q13554	CAMK2B	25.288	27.3922	27.6913	29.0149	27.6714	28.0641	27.6906	29.2964	27.9106	27.6546	26.2964	27.6931
Q13555	CAMK2G		24.955	25.1205	26.9771	24.405	25.8793	25.2889	27.2054	25.7658	24.4251	22.7408	25.5427
Q13557	CAMK2D			25.4574	27.0009	24.849	26.9792	25.5091	27.2197	25.3634	26.3697	22.4642	25.2921
Q13561	DCTN2				22.0961	22.1456	21.9811	23.3313	21.9117	21.6677		22.1907
Q13564	NAE1									21.106
Q13574	DGKZ				23.2894		22.8751	22.2096	23.7184	22.7191
Q13586	STIM1				22.7873	22.839	23.1561		23.4858	22.8035
Q13596	SNX1				24.1622	24.3107	24.4937	24.7084	23.9711	24.2662		23.9482
Q13613	MTMR1			21.4719	21.7184		22.2975	21.4532	22.4815	21.7198	21.3952
Q13614	MTMR2			22.0797	22.1847	22.5049	22.3703	22.4477	22.7896	22.148		21.4313
Q13617	CUL2				20.845
Q13618	CUL3	21.4147			21.4751		21.2256	21.316		21.3355		21.8157	20.9963
Q13636	RAB31				22.3975
Q13642	FHL1		25.9658	25.3127	26.083	25.5711	26.4541	25.9233	25.5434	25.8738	26.2261	25.527
Q13671	RIN1						20.074		21.1553
Q13724	MOGS				21.6489		21.8693	21.7024	21.7123	21.8235		21.0132
Q13765	NACA											21.82
Q13813	SPTAN1	30.8335	30.3236	31.0245	29.9485	30.5727	30.563	31.0832	30.047	30.2409	30.5159	31.1206	30.4202
Q13825	AUH				22.4904	24.3131			22.9134			23.5979
Q13838	DDX39B				23.7558	24.2088	24.6636	24.3897	24.6377	24.4347		22.8897
Q13875	MOBP	27.1793	27.3659	25.8601	28.1644	25.1005	26.1244	25.9727	24.7688	26.6402	26.4561
Q13884	SNTB1				22.0268				22.831
Q13885	TUBB2A	32.321	32.56	32.6953	33.725	32.7763	33.6798	33.3607	33.31	33.474	32.968	32.0559	32.6583
Q13972	RASGRF1				22.4106				23.9283
Q14008	CKAP5	23.0503		23.9151	25.6432	24.5048	25.5033	25.9401	26.1268	25.7252	22.5601	23.1761	21.899
Q14012	CAMK1				23.9398	22.5697	23.9921	22.7119	23.5827	23.414		21.5521
Q14103	HNRNPD	24.695	25.4066	24.5863	24.2607	24.3035	24.5195	24.0639	24.8177	25.2773	24.1217	24.2509	25.0837
Q14112	NID2				20.4513
Q14123	PDE1C		21.6935		21.9818		21.6871	23.4385	21.6508	21.7065		21.1137
Q14139	UBE4A			21.7385	21.8564		22.4138	22.6389	24.0774	22.4558
Q14141	SEPTIN6		25.3952	24.9612	24.7924	25.3922	24.4556	24.236	25.1291	24.733		25.3285	25.4947
Q14152	EIF3A			22.0469	21.5835	21.2642	21.8444	21.9966	22.3221	21.9213		20.6065
Q14155	ARHGEF7			20.2214	25.356	22.0684	24.6919	24.1388	25.9186	25.4847	21.3953	20.8217	22.0042
Q14156	EFR3A						19.5997	19.5632	20.0618
Q14160	SCRIB								20.6247
Q14161	GIT2										17.7
Q14165	MLEC			23.7734	24.1223	23.1836	24.3569	24.3965	24.8931	24.2238
Q14166	TTLL12				23.7422	22.7623	24.0523	22.9889	23.5849	23.1153
Q14168	MPP2		22.9276	23.5685	25.6583	24.5472	25.9875	24.5309	25.5961	26.2737	22.8531	22.5251	21.7925
Q14183	DOC2A						21.5553
Q14185	DOCK1							21.4476
Q14194	CRMP1	27.31	27.0374	27.3085	27.3387	27.56	27.5293	27.38	27.736	27.6153	27.9406	27.3396	26.679
Q14195	DPYSL3			24.5286	25.2213	24.9565	25.6123	24.963	24.374	24.6611	25.7615	25.3371
Q14203	DCTN1	23.8747	23.4487	26.7218	27.0099	26.2497	26.7163	27.1466	26.5178	26.7331	24.689	25.5124	23.2299
Q14204	DYNC1H1	29.5385	30.1709	30.8195	31.081	30.1268	31.4484	31.1829	31.472	31.1301	30.4425	29.4768	29.538
Q14240	EIF4A2	24.7533	26.6518	26.9974	26.6123	26.5288	27.0119	27.3319	27.3533	27.5541	25.9839	26.0523	24.9352
Q14247	CTTN			23.6156	23.0853			22.5816		23.0134
Q14254	FLOT2	26.113		26.2197	25.9728	26.001	26.5208	27.3435	25.7858	25.3135	26.9365	27.3274	26.1148
Q14258	TRIM25				22.0922		22.0303		22.0715	20.8942
Q14289	PTK2B				24.951	23.8625	24.8501	24.5917	25.7106	24.669			24.3415
Q14318	FKBP8				24.5493	23.4114	23.7987	23.4011	24.9179	24.2731
Q14344	GNA13	23.6332	22.4361	24.8788	26.4569	25.0395	27.2688	25.8214	25.8431	25.4855	23.9547	24.3164
Q14416	GRM2				23.86	23.2288	24.2388	24.7775	24.0667	24.0718		24.3318
Q14444	CAPRIN1								21.2533
Q14457	BECN1										18.8181
Q14558	PRPSAP1							20.7774	21.8879
Q14643	ITPR1		22.4594		25.1084	24.2584	25.079	24.7511	26.7834	25.214
Q14669	TRIP12								19.9707
Q14694	USP10				22.1151		22.4827	21.8833	22.0865	22.3133
Q14697	GANAB	21.8577	22.1293	27.6134	24.5099	24.7176	24.1959	25.2231	25.5089	24.4978		26.9628	22.6464
Q14699	RFTN1			22.942	22.333		21.9414	22.2989	23.7236	22.5566
Q14738	PPP2R5D	21.4081	23.5813	24.2876	24.9919	23.8415	25.556	25.0776	26.0592	25.2152	24.2588	22.1802	24.0487
Q14764	MVP				24.3663	22.1201	21.5652	23.6067	22.0865	21.3071		22.2975
Q14831	GRM7												17.9831
Q14832	GRM3	22.0766			22.514	21.9574	23.2342	23.6647	21.7556	23.0636		22.8407	22.5705
Q14847	LASP1									21.911
Q14894	CRYM	26.1549	24.9858	25.1038	26.112	25.3753	25.4482	24.9017	25.6696	25.5122	26.3466	26.4889	26.2305
Q14914	PTGR1				23.1318					23.2521
Q14964	RAB39A			23.5335					24.1657
Q14974	KPNB1	24.5956	25.0087	26.2995	25.5319	25.0406	26.2232	26.3241	27.0849	26.1743	25.269	24.7159	24.4783
Q14980	NUMA1				21.1534		25.7623	20.8044		21.1099
Q14982	OPCML				24.1391		24.182	24.1776	24.8616	24.2327		23.2557	24.3994
Q14C86	GAPVD1				23.085	23.1269	23.3162			23.0276
Q14CZ8	HEPACAM				23.1451		23.1834		22.9659	22.9452		23.0227
Q15006	EMC2							22.2912		21.743		22.1228
Q15008	PSMD6				21.9582			21.7795	22.773			21.4415
Q15019	SEPTIN2	26.9666	25.5355	26.6761	27.688	26.2046	26.8962	26.1943	26.9398	26.2177	26.8676	26.402	24.9799
Q15029	EFTUD2								22.1294
Q15041	ARL6IP1				22.9666		23.8369	23.7308	22.8693	23.2422		24.345
Q15042	RAB3GAP1				25.2242	23.5193	24.6413	23.9838	25.5527	24.7637
Q15046	KARS1			22.8421	22.3623	22.8029	22.8106	23.1187	23.071	23.1256
Q15049	MLC1				23.6659		23.4624	22.4348	22.5995	22.3475
Q15052	ARHGEF6				21.8008				22.3392
Q15056	EIF4H			24.3119	22.9042	23.8903	23.8755	23.5139	24.082	23.2083		22.79
Q15075	EEA1					22.5947	21.4847	22.3193				23.196
Q15084	PDIA6						19.1193					20.5483
Q15102	PAFAH1B3				22.4667		23.0033	23.1671	23.6079	22.8737
Q15111	PLCL1				22.172		22.1932	23.1127	22.6451
Q15119	PDK2								22.2922
Q15120	PDK3				21.6489		21.5266			21.3232	21.4211
Q15121	PEA15			24.5606	22.7836	22.9317	24.2645	24.5526	24.2648	23.1343	22.6255	22.261
Q15126	PMVK				23.968		24.1184	23.2575	23.769	23.3903
Q15149	PLEC	26.3853	27.2262	29.7462	29.991	29.3206	30.1587	30.242	29.8423	29.4829	30.1125	28.7996	27.4352
Q15165	PON2						23.0511	22.7373	22.5258	22.7983		22.3097
Q15173	PPP2R5B						22.781	22.0819	22.5507	22.8537
Q15185	PTGES3			24.8817	25.8769	25.0572	25.9502	25.1377	26.1043	25.493	25.2869	23.5777
Q15233	NONO	22.8132	24.3214	22.6173	22.9228	22.7737	24.2318	23.4659	24.1231	23.9673			22.9592
Q15257	PTPA	23.3437	24.0804	25.2947	24.233	24.3055	24.252	25.2721	24.1982	25.3574	23.5723	24.2415	22.6321
Q15283	RASA2								21.1075
Q15286	RAB35	23.2015	24.6031	25.5162	25.9672	24.7746	25.899	25.581	25.9178	26.127	25.6774	25.2102	25.0617
Q15287	RNPS1						22.125	21.5103
Q15311	RALBP1								22.1638
Q15334	LLGL1			24.3682	25.8197	24.2954	27.4658	27.1203	27.1965	25.6731	24.3333	23.6292
Q15349	RPS6KA2				22.9399		23.7274	23.5653	23.6508	23.7293
Q15365	PCBP1	24.5132	24.8935	25.1815	25.3615	24.6152	25.2686	25.3336	25.2562	25.5314		24.1201	25.199
Q15366	PCBP2	25.449	26.398	25.8907	26.2395	26.0596	26.2916	26.0433	26.6302	26.3837	25.1029	25.1166	26.0976
Q15369	ELOC				23.4555	23.0279	23.9106	24.4611	23.7678	23.7208
Q15370	ELOB			23.6479	22.3563		22.8155	23.0381	24.6868	23.384	21.2924	21.5516
Q15382	RHEB				24.487	23.3191	24.5579	23.6256	24.861	24.39
Q15386	UBE3C								22.4168
Q15388	TOMM20	20.6727										21.7216	21.2481
Q15392	DHCR24									17.1388
Q15404	RSU1											19.3428
Q15435	PPP1R7			22.6064	22.0725			22.0107		21.1125
Q15436	SEC23A		23.2105		24.0832	23.2686	24.5768	24.2212	25.8354	24.5597
Q15477	SKIC2				21.8419		21.8878	21.3143	23.657	21.2967	21.2948
Q15555	MAPRE2	26.6671	26.5745	26.8648	27.9853	26.8891	28.1465	27.5642	27.9263	27.6316	27.5932	25.491	26.6668
Q15631	TSN						22.087	21.9083
Q15700	DLG2				24.1869	24.7554	22.8169	24.163	24.2211	23.2312		23.3209
Q15746	MYLK											21.3931
Q15750	TAB1									20.9699
Q15751	HERC1								22.1318
Q15771	RAB30									21.5207
Q15773	MLF2				24.0026	24.038	23.3832	23.5285	24.2318	23.1811
Q15811	ITSN1				23.5197	23.277	23.7703	24.0377	24.6233	23.2768
Q15813	TBCE							18.7432
Q15818	NPTX1											20.1304
Q15831	STK11												19.6523
Q15878	CACNA1E				21.6577				21.6539
Q15904	ATP6AP1	25.7192	25.5824		24.6716	25.8674	25.7203	26.4109		25.6316	26.0044	26.0766	25.9638
Q15907	RAB11B			23.9027	24.2742	23.3365	23.7619	23.2594	24.4255	23.6829		24.2987
Q16134	ETFDH								22.8162	22.0272
Q16181	SEPTIN7	29.0686	29.0069	28.7846	29.5012	28.978	28.7121	28.3949	28.6088	28.8014	28.6432	29.1571	29.0611
Q16288	NTRK3									20.6025
Q16352	INA	30.298	30.3972	30.6474	30.7051	30.0571	30.0346	30.5383	30.0727	30.2086	29.753	29.574	30.1327
Q16537	PPP2R5E		21.5993	23.2888	22.0878		21.8268	22.3041	22.5929	22.3289	21.7759	22.4333	22.1942
Q16543	CDC37				25.0091
Q16555	DPYSL2	31.2517	30.5981	30.8466	31.1074	31.2235	30.6865	30.5431	30.244	30.8265	30.5151	31.2584	30.699
Q16566	CAMK4				24.506	23.8731	24.2693	23.7557	23.986	24.1677	23.355	22.8857
Q16576	RBBP7								22.2734
Q16620	NTRK2				22.9404		22.625	22.7613	23.4399	22.6982
Q16623	STX1A	28.9926	28.2615	27.6525	27.4023	29.047	28.3886	28.7545	26.542	27.9674	27.6312	29.3221	28.1245
Q16629	SRSF7				22.6392	23.7108	22.553	22.5372	22.7569	22.6311		25.43
Q16643	DBN1			25.0383	23.6017	24.2989	23.6977	24.3378	23.9654	23.9056		24.5496
Q16653	MOG	31.149	30.3135	29.9359	30.3844	29.8728	30.2697	30.9597	29.5147	29.5911	28.4895	30.0437	28.3112
Q16658	FSCN1	27.9395	27.1148	28.2737	28.0185	27.6721	27.5686	28.1779	28.2168	27.6132	27.4724	27.7579	26.3439
Q16718	NDUFA5	24.0008	24.4388	24.6007	24.9554	24.135	24.6868	25.0217	25.17	24.7788	24.8981	24.544	24.2199
Q16720	ATP2B3			25.8246	25.1367	24.9848	25.8891	25.931	25.6967	26.2456	24.9854	25.4482	23.0334
Q16774	GUK1				25.6094	24.1162	25.7651	24.6894	25.3946	25.2046	23.258
Q16775	HAGH			26.2548	24.5929	25.5407	24.3132	23.4165	24.6822	25.0365	24.9931	24.4866
Q16795	NDUFA9	27.721	28.3887	27.8604	28.621	27.4244	28.2098	27.9836	28.4858	28.6441	28.2602	27.955	28.3443
Q16798	ME3	20.5594					21.0362	20.6154	20.6062		20.9037	21.9156	20.5523
Q16799	RTN1	27.2467	27.0105	26.7187	26.6996	26.9984	27.0171	27.2173	26.6162	27.2059	27.0796	27.1099	26.9623
Q16836	HADH	23.8198	23.7028	24.2164	24.6724	23.1252	24.1065	23.3239	24.3761	24.1745	24.065	24.0799	23.9612
Q16849	PTPRN				23.3124		24.274	23.1514	24.134	23.6421
Q16850	CYP51A1									19.3787
Q16851	UGP2			25.062	25.5662	24.6749	24.5972	24.4112	25.0281	24.2049	24.9011	25.6112	23.3531
Q16880	UGT8				22.0207		21.3789
Q16891	IMMT	25.7583	27.4525	28.201	28.4057	27.6847	28.9305	28.7641	28.2711	28.9088	28.5164	28.6339	28.7362
Q17R89	ARHGAP44	22.5652	22.3072	22.7852	24.2404	22.2537	23.7427	23.3112	24.5662	23.6661	22.4869		22.5884
Q1KMD3	HNRNPUL2		23.4011		24.1896	24.4401	25.5665	23.775	24.8057	25.9151
Q27J81	INF2	24.1686	23.4541	24.2368	24.7724	23.0211	25.7612	25.433	25.3187	24.095	22.8	22.3225	22.6985
Q2M2I8	AAK1			24.2968	23.4955	25.0365	25.0596	24.6795	24.6614	24.9006		24.4182
Q2M389	WASHC4								22.2289
Q2TAP0	GOLGA7B							22.1269
Q2VIR3	IF2GL								22.099	20.4488
Q330K2	NDUFAF6									20.7253
Q3LXA3	TKFC						21.4636			21.699
Q3SXM5	HSDL1	23.4707			24.6661	23.7216	24.6884	24.2114	24.9296	24.9271	24.1681	23.8774	23.7392
Q3V6T2	CCDC88A									21.0498
Q3YEC7	RABL6								20.8779
Q3ZCM7	TUBB8	26.4354	26.7725	27.1165	28.4249	26.2969	28.3777	28.1377	28.2379	28.0449	27.0788	26.3842	25.5703
Q3ZCQ8	TIMM50				23.2704	22.8102	22.8006	22.7883	23.2907	22.4664		22.7261
Q4G0F5	VPS26B			23.9944	24.227	25.0172	24.2969	24.8163	24.5091	24.389		24.3126
Q4G176	ACSF3				22.2261				22.2375
Q4J6C6	PREPL									21.993
Q4KMP7	TBC1D10B				22.732		22.6205	22.4022		22.4584
Q4V328	GRIPAP1				23.3393		23.6731	22.8666	23.5531	23.4569
Q504Y0	SLC39A12										19.5638
Q52LD8	RFTN2						21.1044
Q52LJ0	FAM98B						24.9654	24.7175		25.0906
Q53GQ0	HSD17B12	25.0991	25.22	25.5703	26.3328	24.4493	26.4978	26.1417	26.241	25.8499	25.4432	24.727	25.2032
Q53GT1	KLHL22				21.7615				22.9911
Q53H12	AGK	25.1976		24.2456	26.1558	25.0531	25.413	25.1083	25.2138	26.1648	25.6118	25.3991	25.7739
Q53H96	PYCR3									20.2611
Q53HC0	CCDC92									21.9025
Q53HC9	EIPR1								21.7625
Q53TN4	CYBRD1						23.9791
Q56VL3	OCIAD2									20.2222
Q58FF6	H90B4					22.8515	22.7014
Q58FF8	H90B2			24.5942	23.5923	23.8947	23.86	25.1305	24.3167	24.0927		23.0443
Q59EK9	RUNDC3A						21.6837	21.7507		21.8946
Q5BJD5	TMEM41B								22.052
Q5EB52	MEST								20.6799
Q5GH76	XKR4								21.6944
Q5HYI7	MTX3				21.3825				22.0022	21.8101
Q5JPH6	EARS2								21.5044
Q5JSH3	WDR44				21.1932
Q5JU85	IQSEC2				23.9437			22.3068	23.8361	22.5429
Q5JWF2	GNAS	25.1467	24.833	26.3091	26.5622	25.6624	26.9478	26.6206	26.7727	26.7484	25.7392	25.0422	24.6743
Q5JWR5	DOP1A								18.0622
Q5JXC2	MIIP												22.1563
Q5JY77	GPRASP1			22.3243	23.1106		23.5884			23.3317	22.8932
Q5MIZ7	PPP4R3B	24.5647
Q5SQH8	C6orf136								21.4904
Q5SQI0	ATAT1	21.9725	21.9135	21.9862	23.5933	22.4049	23.8721	23.1278	24.8152	23.1735	21.7487		22.1607
Q5SQN1	SNAP47								20.4663
Q5SSJ5	HP1BP3	24.3871	24.1119	23.7876	25.4656	25.1454	25.2973	24.0676	24.6918	25.5926	24.5836	24.3675	22.7034
Q5SW79	CEP170				21.5277	20.9927
Q5SYC1	CLVS2				24.7377	23.5463	23.4748	23.5699	24.0119	23.6907		22.5448
Q5T2T1	MPP7				19.9268
Q5T4S7	UBR4	21.5878	22.3922	22.2988	23.7504		24.2362	23.1709	24.3167	24.1476	22.5875
Q5T5C0	STXBP5			24.8085	24.2184	23.2485	24.4058	24.1174	24.3228	24.6693	24.6109
Q5T5P2	KIAA1217				22.9468				22.4016
Q5T5U3	ARHGAP21				21.7753		21.9135			21.5241
Q5T848	GPR158							21.6983
Q5T9A4	ATAD3B								22.5844
Q5TC12	ATPAF1						22.0502		23.1225
Q5TCZ1	SH3PXD2A				22.493		23.2384		23.2097
Q5TF21	SOGA3			24.9295	23.7933	24.9464	24.5527	24.861	24.1471	24.4619		24.5862
Q5TFE4	NT5DC1				21.0064
Q5TFQ8	SIRPB1			23.3696	23.7951	23.5858	24.9815	26.1236	24.5207	24.4044		24.1922
Q5TH69	ARFGEF3				23.9461	23.202	24.2921	23.3184	24.8031	23.6758
Q5VIR6	VPS53			22.9772	22.571		23.2222	22.7338	23.7123	23.1506		22.0511	22.2648
Q5VSP4	LC1L1											22.4238
Q5VST6	ABHD17B									18.3284
Q5VT25	CDC42BPA								21.7361	21.5304
Q5VUB5	FAM171A1				21.8065		22.4453		22.2074	21.8675
Q5VW32	BROX								22.4747
Q5VWJ9	SNX30				23.9806	24.2528	24.5073	25.9172	24.5854	24.1303
Q5VWQ8	DAB2IP												18.1513
Q5VYK3	ECPAS		21.2742	21.0635	21.2484		21.82	21.144	21.9844	21.4277	21.3059
Q5W0V3	FHIP2A								20.6142
Q5XKP0	MICOS13			21.3777	22.141		21.794	20.822	22.3916	21.6906	20.9376	20.7406	20.9222
Q643R3	LPCAT4						20.9633	21.2821	21.8437
Q66K14	TBC1D9B				21.2399		21.2826	22.3394	23.7597	21.6895
Q66K74	MAP1S	23.4434		23.3228	23.9765	23.3985	23.8428	23.4649	24.0938	23.3066
Q684P5	RAP1GAP2				21.3381	22.9106	23.1179	23.9816	23.2503	23.6846
Q68DH5	LMBRD2							20.8956
Q68DU8	KCTD16				23.0646		23.0877	23.2466	23.9393	23.5446		23.7276
Q69YW2	STUM										23.6625
Q6A1A2	PDPK2				24.2234	23.3724	24.233	23.9259	24.6528	24.3562
Q6DD88	ATL3				21.8324	20.8475	22.1401	22.2531	21.2708	22.6901	23.2164
Q6DN90	IQSEC1	21.4804	22.4498	23.9032	26.6757	23.461	25.9228	23.9983	27.6324	25.1291	24.2898	22.0196	23.1413
Q6GMV3	PTRHD1								22.2096
Q6GYQ0	RALGAPA1				21.616		21.635	21.4531		21.5237
Q6H8Q1	ABLIM2				22.2984		21.901	23.1502	21.8878	22.373		22.4262
Q6IAN0	DHRS7B			18.6044	18.863		19.3419	18.6522	20.1635	19.0909	18.8263
Q6IBS0	TWF2			24.6984	24.3043	25.1346	24.1975	25.1301	24.8763	24.9993		24.4125
Q6IQ22	RAB12				22.7573		23.0072			22.7728
Q6KCM7	SLC25A25			24.2703	24.6326	23.7866	24.5244	23.6003	24.4107	24.4433	24.4407
Q6L8Q7	PDE12								20.4194
Q6NTF9	RHBDD2						20.9408		22.5355	20.8959
Q6NUK1	SLC25A24			20.7945	21.3109		21.189			21.4724	21.0897
Q6NUM9	RETSAT	18.0589
Q6NVY1	HIBCH				22.5501				21.5235
Q6NXT6	TAPT1									20.5929
Q6NZI2	CAVIN1				22.1897		22.0638	21.6024		22.2661		23.2907
Q6P1M0	SLC27A4						22.8935	22.6197	23.2337	23.2894
Q6P1Q0	LETMD1				22.2096					21.672
Q6P587	FAHD1				22.9161	22.8796	22.8207	23.3784	23.3355	23.5121		22.7773
Q6P995	FAM171B				21.8642	21.8647	23.2448	22.1851		21.5312
Q6PCB7	SLC27A1				22.5864		23.0071	22.9289	22.2973	22.1127
Q6PCE3	PGM2L1			24.086	24.3568	24.0413	24.832	23.6183	24.3572	24.8454	24.4005	23.6499
Q6PFW1	PPIP5K1			18.9469			19.2659	19.0054	21.3197	19.2555
Q6PGP7	SKIC3				21.2333		21.2898		22.1597	21.0706
Q6PHR2	ULK3				21.1904				22.1231
Q6PIU2	NCEH1		23.589	23.7776	23.6138	23.1991	23.2989	23.3411	23.8348	23.9698		23.6347	23.5034
Q6PJI9	WDR59	28.5714
Q6PKG0	LARP1			22.4149	23.0718	21.9966	22.8783	21.784	22.2033	22.2967
Q6PML9	SLC30A9									22.1206
Q6S8J3	POTEE	26.7774		27.413	27.8358			28.1146		27.7562	27.2676		26.6591
Q6U841	SLC4A10	24.4908	25.6159	25.2607	25.6737	25.4613	24.9602	25.7942	25.5592	25.8858	24.7942	24.7825	25.7069
Q6UVY6	MOXD1								22.0055
Q6UW68	TMEM205					23.4967	24.0242	24.6883		23.4759		23.6091
Q6UWE0	LRSAM1				21.9506		22.0443	21.9855	22.3144	21.7742
Q6UWR7	ENPP6	27.3036	26.0876	26.4776	26.7717	25.7991	27.1256	26.6185	28.3698	26.3304	26.1974	26.2333	21.6112
Q6UXN9	WDR82						22.3079			22.3754
Q6UXV4	APOOL				21.651		21.9763	21.4405	21.3238	21.5302
Q6VY07	PACS1			23.6065	24.5482	23.5419	24.1923	24.3443	24.7054	24.5905		23.1234
Q6WCQ1	MPRIP								21.4981
Q6YN16	HSDL2				21.8081				21.9058
Q6ZT12	UBR3									18.2659
Q6ZV89	SH2D5				22.7594		22.5184		22.8887	22.427
Q6ZVL6	KIAA1549L											21.0542
Q6ZVM7	TOM1L2			22.1457	21.572		21.8101	21.9887	22.5362	21.7681
Q6ZWB6	KCTD8				21.2281
Q709C8	VPS13C									20.1508
Q71DI3	H3C14	19.3044
Q71U36	TUBA1A	28.6112	28.6124	28.9416	29.75	28.6234	29.6982	29.4334	29.6209	29.2123	29.2538	28.1894	28.3955
Q71UI9	H2AZ2	27.0537	25.109	24.5662	26.7255		26.3707	25.8336	25.139	24.7003	26.3023	26.7347	25.2904
Q75T13	PGAP1						24.7893	23.4895	23.5801	24.3217	25.3591		23.655
Q7KZF4	SND1		22.7734	22.0626	21.7053		22.1875	22.0425	23.1122	22.3842
Q7KZI7	MARK2				24.5826	24.3593	24.3388	24.247	24.9611	24.3193
Q7L099	RUFY3	23.8053	25.0567	26.1637	27.3575	25.6404	27.4851	26.7667	27.6009	26.9992	26.3134	24.2849	22.6271
Q7L0J3	SV2A	26.0172	26.8819	26.2457	26.9715	26.9854	27.2321	26.7638	26.4526	27.1115	27.1943	28.367	27.7636
Q7L1I2	SV2B				23.2857	23.1382	23.8272	24.4834	23.2799	23.4737		22.7659
Q7L1Q6	BZW1				20.3229			21.3795	20.5289
Q7L1S5	CHST9			24.3772	22.4754		21.7826		22.9879	22.6536
Q7L2E3	DHX30		20.3576		20.4335		20.1234		20.6811	20.126	20.0018		20.0501
Q7L2H7	EIF3M			19.6101	19.8347			19.7638	20.7256		19.2482
Q7L523	RRAGA				22.5795		22.9044	22.4895	22.9987	22.4468	21.9053
Q7L576	CYFIP1		23.2483		23.5127	23.0574	24.0111	23.1977	24.1142	23.5846		23.107	23.094
Q7L5D6	GET4								22.9275
Q7L5N1	COPS6			23.7515	23.1517		22.474	23.0437	22.9132	22.5199		24.063
Q7L5N7	LPCAT2									20.3421
Q7L5Y9	MAEA									20.9991
Q7L775	EPM2AIP1				22.8506		22.9863	22.8411	23.2441	23.4197
Q7L7X3	TAOK1								21.83
Q7LBR1	CHMP1B						22.0972
Q7LDG7	RASGRP2								21.5875
Q7LG56	RRM2B								22.2198
Q7RTP0	NIPA1								21.1534
Q7Z2K6	ERMP1						20.8557
Q7Z2W4	ZC3HAV1											19.3039
Q7Z2Z2	EFL1									21.0568
Q7Z392	TRAPPC11									21.0489
Q7Z3B1	NEGR1				24.1326	23.9661	24.1326	24.5946	24.7255	24.1495		24.9889
Q7Z3D6	DGLUCY								22.3035	22.5198		21.652
Q7Z3J2	VPS35L			19.1699			19.6783	19.4321	20.0137	19.5543	19.359
Q7Z3U7	MON2				21.236		21.4203	21.1069	22.0684
Q7Z3V4	UBE3B									18.9791
Q7Z406	MYH14				23.4605	23.3738	23.7483	23.7767	23.761	23.3199	23.6851	22.9177
Q7Z460	CLASP1			22.1487	22.1427		21.7457	22.3485	22.2386	22.1695
Q7Z4K8	TRIM46									18.42
Q7Z4S6	KIF21A		22.2082	25.037	27.0132	24.5796	27.0757	26.2726	26.1566	26.9124	24.1256	24.2951	23.296
Q7Z4W1	DCXR			23.5574	23.8665	23.533	24.3763	23.3764	23.6599	23.4684		24.1443
Q7Z5Q1	CPEB2							21.866
Q7Z6G8	ANKS1B				25.015	22.6	22.9582	22.6578	25.3585	23.5225
Q7Z6L0	PRRT2					25.2234						25.8961
Q7Z6Z7	HUWE1		23.1549		23.3072	23.0007	23.3584	23.6215	23.5112	23.4285	23.3803	22.7096
Q7Z7A4	PXK				21.1998		20.8654		21.8732
Q7Z7K6	CENPV				22.447		22.2832		22.5764	22.4757	22.7986		22.4746
Q86SK9	SCD5				22.7785		23.5908	23.0143	22.9051	22.6045
Q86SZ2	TRAPPC6B							19.7928
Q86T65	DAAM2				24.5679	21.9686	25.6006	23.7754	23.3809	23.7704
Q86TC9	MYPN				23.2828		23.6611		23.0081	23.1586	24.4977
Q86TP1	PRUNE1				22.0636		21.7811	21.8732	22.3097
Q86TV6	TTC7B		21.8414	23.201	22.1527		21.9976	22.2862	22.3258	21.9676	22.6491	24.0378	22.7526
Q86TX2	ACOT1									21.2142	21.2201
Q86UL8	MAGI2								20.7332
Q86UP2	KTN1							22.9429	23.2205
Q86UR5	RIMS1								21.9546
Q86UW7	CADPS2						20.6013			21.1935
Q86UW8	HAPLN4	24.5176	24.6273	25.2377	25.7103	25.2716	24.1648	24.5343	25.1897	24.5927		26.049	25.3276
Q86UX6	STK32C				24.0753	23.4987	24.2779	23.4022	24.7571	23.494
Q86V21	AACS								19.1012
Q86VD7	SLC25A42						20.5228
Q86VP6	CAND1	25.4545	24.5281	26.2143	26.5384	25.4793	26.4192	25.6576	26.9871	26.6118	26.2725	26.9117	25.3567
Q86VU5	COMTD1				21.157		21.5468			21.407
Q86VV8	RTTN											21.6112
Q86VW0	SESTD1			20.4545	20.6808		20.9201	20.5488	21.2997	20.3836	19.9061
Q86WA6	BPHL				22.7119		22.1576	21.6994	23.345	22.6963
Q86WG3	ATCAY			25.1537	24.3201	23.7214	23.8927	24.759	25.0838	24.8069
Q86X10	RALGAPB				22.1635		22.0424	22.0269	23.2978	21.6192
Q86X55	CARM1											20.4298
Q86X76	NIT1							20.7203
Q86X83	COMMD2										17.5214
Q86XD5	FAM131B			23.4876	23.6791		24.1273	24.5947		24.3667
Q86XE3	MICU3				21.3259	20.4613
Q86Y39	NDUFA11				23.3283	22.8291	23.4738	24.5049		23.4457		23.6863
Q86Y82	STX12									22.9385
Q86YM7	HOMER1				22.6166				22.1956
Q86YR5	GPSM1				21.2833
Q86YS7	C2CD5									17.4713
Q8IU85	CAMK1D				26.0455	24.8349	25.5851	25.1873	25.0581	25.424	23.7243	23.0623
Q8IUC0	KRTAP13-1						22.2608
Q8IUC1	KRTAP11-1						26.3846
Q8IUQ0	CLVS1									20.6384
Q8IUR7	ARMC8		19.7505	20.5936	20.5797		20.9565	20.3696	22.0253	20.5689	20.2868
Q8IUS5	EPHX4								22.4293
Q8IV01	SYT12	21.6574	23.3258	23.3697	23.5122	23.6333	23.182	22.8852	24.8236	24.182	22.4546	21.8273	23.1726
Q8IV08	PLD3					22.5324	22.8816	22.7229	21.4768	22.8809		21.7948
Q8IV38	ANKMY2				23.8321	22.7506	24.2399	23.7894	25.1431	23.936
Q8IVD9	NUDCD3								19.526
Q8IVF5	TIAM2								21.9225	21.3947
Q8IVH8	MAP4K3								22.4925
Q8IWB7	WDFY1				21.4998				24.659	21.8524
Q8IWB9	TEX2				21.5935
Q8IWQ3	BRSK2				23.4881		23.3768	23.3893	23.7268	23.374
Q8IWT6	LRRC8A				22.7797		22.699	22.7176	22.7653	22.7082	22.4011
Q8IX01	SUGP2									22.1026
Q8IXI1	RHOT2								22.3776	22.3618
Q8IXI2	RHOT1				24.5784	23.273	24.2518	24.3878	24.8306	24.745		22.821
Q8IXJ6	SIRT2	26.1991	24.5043	26.8569	27.1217	23.9554	26.0983	25.9279	26.6721	25.0608	21.2238	24.6169	21.8022
Q8IXS8	HYCC2											21.297
Q8IY17	PNPLA6		22.4917		23.2484		22.9783	22.256	23.2664	22.9519		21.6642	22.3554
Q8IYB4	PEX5L				24.0248		23.1927	22.9412	24.6001	23.5784
Q8IYB5	SMAP1			24.3095	24.2298	23.8149	24.2944	24.2954	24.3158	24.4311
Q8IYI6	EXOC8				22.5203		22.9334	22.5434	24.3516	22.7438
Q8IYJ1	CPNE9	19.0233	18.8065		18.7734				19.0039	17.8846
Q8IYQ7	THNSL1								21.0625
Q8IZD9	DOCK3				22.6632		22.1861	21.26	22.7647	21.8069	21.6345		21.1583
Q8IZN3	ZDHHC14				20.6251
Q8IZP0	ABI1								23.2198	22.6163
Q8IZP2	ST134				22.861							23.0948
Q8IZQ1	WDFY3						19.9679	19.9251	20.9689	19.851	19.0806
Q8N0X7	SPART			22.9316	23.0828	23.1014	23.39	23.14	23.2437	22.841
Q8N111	CEND1	25.5159	26.2622	25.3449	25.7886	25.5279	25.8472	25.1087	25.6433	25.8955	25.5066		25.8222
Q8N122	RPTOR								22.132
Q8N126	CADM3				21.6617		22.4439	23.6354	20.4138	21.7884
Q8N135	LGI4				22.9675				22.5154	22.5373
Q8N145	LGI3			24.929	25.7936	24.3621	23.804	23.3909	25.4461	24.5393		23.9317
Q8N163	CCAR2						22.0416		22.8589	22.3038
Q8N1B4	VPS52				22.2801		22.5869	22.3594	23.7487	22.6495	23.3232		21.976
Q8N1G4	LRRC47				25.2406	24.3944	24.7857	24.493	25.8453	25.2908	24.6165	23.1575	22.461
Q8N1I0	DOCK4	20.8177			21.2657		22.0392	20.7489		20.8768	21.622
Q8N2C7	UNC80								19.735
Q8N2F6	ARMC10				25.0683	24.0716	24.891	24.1551	25.3903	25.36			23.8902
Q8N2K0	ABHD12				24.796	24.1748	24.8733	24.1575	24.9412	24.8444	24.4992	24.4694	24.8854
Q8N2U0	TMEM256											22.8743
Q8N335	GPD1L				20.4287	22.7627	22.4827	22.058	23.184	22.3378		22.7082
Q8N336	ELMOD1											20.2551
Q8N370	SLC43A2								23.2278
Q8N3E9	PLCD3				23.9438	22.8758	24.601	23.478	24.3518	23.6346
Q8N3F0	MTURN							22.0273
Q8N3P4	VPS8				20.7051			20.506	21.7357	20.7976
Q8N3R9	PALS1									18.7937
Q8N3V7	SYNPO				23.4576	24.0257		22.9967		22.7356		24.1082
Q8N414	PGBD5				22.616		22.5943			22.055
Q8N461	FBXL16							20.6954	22.3883
Q8N468	MFSD4A						23.1712
Q8N4C8	MINK1				24.3834	23.5493	25.0668	24.4611	24.3518	24.5591	24.7144	22.7399
Q8N568	DCLK2		22.8153	24.0808	24.5759	23.5249	24.7215	24.4338	25.4048	24.8539	23.8524	22.5102	22.7429
Q8N573	OXR1				23.3363	24.227	22.8812	23.4664	24.4582	23.317		24.4312
Q8N5K1	CISD2				22.732	23.1162	23.15	22.9719	22.852	22.9884		23.872
Q8N5S9	CAMKK1				24.8588	23.4164	24.4805	24.0458	25.8878	25.088		22.4469
Q8N5V2	NGEF		22.3778		24.1434	21.7621	23.4953	22.5956	24.8101	23.9441	22.459		22.7602
Q8N608	DPP10				22.5952	23.9458	24.2226	25.0481	23.3577	23.3886	23.8179	24.2334	23.7265
Q8N6N2	TTC9B				21.4849		22.2922			21.6455
Q8N6T3	ARFGAP1				25.0947	24.1622	24.8055	24.6879	25.2405	24.6842
Q8N766	EMC1				23.1032	22.8527	22.9914	22.9953	22.5887	23.307		23.5852
Q8N7J2	AMER2				20.1296
Q8N8S7	ENAH								20.1587
Q8N8Y2	ATP6V0D2										24.4734	24.2782
Q8N987	NECAB1				21.5201				23.3221	21.6364
Q8N9F0	NAT8L				21.6764		21.4151	20.8816		21.6022
Q8N9I0	SYT2			23.6827	23.4891	24.0362		23.1446	23.4244	23.7382		24.4835
Q8N9R8	SCAI	22.4483	23.4405	24.6199	24.1493	23.8288	24.2088	25.2623	24.819	24.7637	22.4603	23.1446	23.0539
Q8NAN2	MIGA1		19.9278		20.8929		20.8372		21.655	20.2773	19.9442
Q8NAT1	POMGNT2		20.489				20.6649	20.1577	21.1993	19.8821	20.1971	20.7016
Q8NBF6	AVL9			22.1625
Q8NBN7	RDH13								23.1906
Q8NBS9	TXNDC5									22.37
Q8NBU5	ATAD1		22.7403	23.0106	23.6612	22.9954	23.0779	22.7428	25.4665	23.7459	22.4981	21.6187
Q8NBX0	SCCPDH	23.8684	23.7857	24.4772	24.5848	24.0146	24.7654	24.6323	25.4722	24.7371	24.3028	25.0874	24.6487
Q8NCA5	FAM98A								21.9785
Q8NCB2	CAMKV	25.3117	27.2563	26.8197	27.9292	27.3989	28.1361	27.8607	27.3307	27.9158	27.9014	26.2143	27.4114
Q8NCG7	DAGLB									23.4682
Q8NDA8	MROH1		20.5014		23.0635		23.4864	21.6088	23.9138	22.9582			22.4836
Q8NE71	ABCF1				21.1176				21.5306
Q8NE86	MCU				22.69		22.5479	22.5653	22.7762	22.8346		23.1854	23.1999
Q8NEB9	PIK3C3						21.0597
Q8NF37	LPCAT1						20.6132
Q8NF91	SYNE1				23.1288		22.7643	21.7157	24.3606	22.9155
Q8NFA0	USP32				20.6349
Q8NFP9	NBEA	23.4953			24.0564		24.0115	22.7217	24.5455	23.6405		23.6072	23.0792
Q8NFW8	CMAS			23.7121	24.2797	24.3276	24.4454	23.4169	24.5605	24.4975	24.3235	23.4238	23.9996
Q8NFX7	STXBP6				24.5663		24.3384	23.9723		23.8093
Q8NFZ3	NLGN4Y				20.9781
Q8NHH9	ATL2				21.9316		22.1779	21.8462	22.6556	22.1526
Q8NHP6	MOSPD2								20.6922
Q8NI08	NCOA7	19.8038
Q8TAC9	SCAMP5						23.1077	22.902		23.1181
Q8TAF3	WDR48											21.7965
Q8TAM6	ERMN									21.3714
Q8TAQ2	SMARCC2		18.4134	18.6131	19.719			18.575		18.6369	18.2272
Q8TB36	GDAP1	26.0782	26.4609	26.0228	26.7013	26.1998	26.2197	25.8805	26.0158	26.3062	26.7515	26.6577	26.3231
Q8TBB6	SLC7A14				23.2083		24.3924	23.0889		25.1026
Q8TBF2	PRXL2B									21.4678
Q8TBF8	FAM81A								21.5841
Q8TBG9	SYNPR											20.5225
Q8TBP6	SLC25A40								22.0094
Q8TBX8	PIP4K2C		21.4449	21.2779	24.6173	22.7688	25.5231	23.7943	26.5668	23.7008		22.1306	21.3077
Q8TC07	TBC1D15				22.6872		22.2253	22.7059		22.2614
Q8TC12	RDH11			23.4897	25.6164	24.0314	25.5279	24.7569	25.1213	25.3003		22.6631
Q8TC26	TMEM163										21.3272
Q8TCG5	CPT1C				21.9251		22.4346		22.1592	22.3057
Q8TCJ2	STT3B						20.8647
Q8TCU6	PREX1				22.1326		22.6445	22.7998	23.3442
Q8TD08	MAPK15	23.7341
Q8TD22	SFXN5				24.056		23.3332	22.9829	24.3158	23.4238	24.0217	24.1351
Q8TDC3	BRSK1				24.8987		24.725	24.2073	25.1697	24.935
Q8TDJ6	DMXL2	21.432	22.974	25.5333	26.0627	24.5344	26.6937	26.5769	27.571	26.7098	23.049	24.4274	21.3353
Q8TE68	EPS8L1									24.6065
Q8TEQ6	GEMIN5				22.3264		22.8672
Q8TEV9	SMCR8								19.6912
Q8TF44	C2CD4C				22.5393
Q8TF61	FBXO41				22.8659		22.5389	22.2432	23.8578	22.666
Q8WU79	SMAP2						21.9136
Q8WUH2	TGFBRAP1								21.168	20.8444
Q8WUK0	PTPMT1								21.3008	19.6959	20.5034		20.786
Q8WUM4	PDCD6IP	22.6981		25.5383	24.0029	24.3798	23.8197	24.6354	24.0552	24.0301	22.605	24.1367
Q8WUX9	CHMP7				19.9686					20.7356
Q8WUY1	THEM6				23.314					23.5489
Q8WUY3	PRUNE2				22.1636		22.3628			23.1559
Q8WVC6	DCAKD								21.7579
Q8WVF1	OSCP1									18.3063
Q8WVJ2	NUDCD2				21.6492		21.7002		21.4891
Q8WVM8	SCFD1						20.9204
Q8WVV9	HNRNPLL						21.4383
Q8WW22	DNAJA4				22.6327		23.397		22.3198	22.3145
Q8WWC4	MAIP1								19.4307
Q8WWI5	SLC44A1	24.9549		22.5991	23.4605	23.219	23.3418	23.833	23.3897	22.2067		22.5382
Q8WXA3	RUFY2				20.5279					20.0483
Q8WXD9	CASKIN1				25.1	24.3268	24.5232		25.5175	24.9641
Q8WXE9	STON2									19.6484
Q8WXF7	ATL1	25.5813	26.8926	27.3647	27.8011	27.131	27.938	27.6321	28.3381	27.8449	27.4875	26.2097	27.0034
Q8WXG6	MADD		23.0446	23.264	23.2285	23.5965	23.3261	23.0946	23.6853	23.582		22.5074	22.9482
Q8WXI2	CNKSR2				22.6611		22.2329	22.3325	23.6817	22.1983	21.8974
Q8WXS5	CACNG8								21.7481
Q8WY22	BRI3BP								22.2095	22.3784		24.9955
Q8WY54	PPM1E						22.5929	22.8637	22.8398	22.479
Q8WZ42	TTN	27.7071	26.4256
Q8WZA2	RAPGEF4				22.7763		22.0999		23.7873	22.1725
Q92499	DDX1	22.9094	23.6931	24.0809	25.9376	24.5465	25.5048	25.4203	26.6726	25.7695	22.7839	22.5998
Q92504	SLC39A7				22.9524	21.4746	22.8581	23.0427		23.0635
Q92506	HSD17B8									20.7931
Q92522	H1-10				24.0903	23.3987	24.2006			23.6869
Q92529	SHC3								21.6686
Q92530	PSMF1	19.2621
Q92556	ELMO1				24.3294		24.2227	24.283	24.1677	23.4297
Q92558	WASF1	22.7675	22.4818	23.1307	23.524		23.0969	22.4201	24.642	22.7028	22.8671	22.6671	22.5078
Q92561	PHYHIP	24.6615	25.4212	26.1435	26.5521	26.3637	26.9752	27.0937	27.619	27.3708	25.6701	25.0623
Q92572	AP3S1								22.1733
Q92574	TSC1								18.1163
Q92581	SLC9A6										23.2669
Q92597	NDRG1				23.4962
Q92598	HSPH1	25.4131		27.1746	25.9998	25.6412	25.5845	25.7414	25.5945	25.5619	25.0792	26.5217	22.7997
Q92599	SEPTIN8	28.1738	27.7372	27.825	28.5364	27.8304	28.1356	27.7101	27.9968	27.7404	27.6903	27.7813	26.3968
Q92604	LPGAT1	21.0285	21.1175		22.5472		22.0014	21.6655	22.9725	21.8786			21.0644
Q92614	MYO18A	21.7777	23.5111	23.8241	26.0395	24.2562	27.2216	26.7171	26.2358	26.8856	25.603	23.0449	23.5002
Q92616	GCN1				22.008		22.5649	21.6677	22.7729	21.7849	21.7007
Q92643	PIGK						22.3131
Q92696	RABGGTA							22.2044	21.6088
Q92736	RYR2	21.4568	22.6254	24.2216	25.4395	22.3114	25.3815	23.9901	26.6561	25.6735	23.1928	20.8548	22.0469
Q92747	ARPC1A			25.868	25.3485	25.655	24.9221	24.8253	25.5205	24.746	25.7697	26.251
Q92752	TNR	29.5165	29.1722	29.1824	29.3828	29.4613	29.4603	28.6861	28.5839	28.9417	29.6558	29.5304	29.2552
Q92777	SYN2	27.4494	27.7387	28.3716	28.6775	28.0717	29.045	28.5952	28.688	28.6427	29.1962	28.3563	28.3879
Q92783	STAM								21.277
Q92796	DLG3					23.0506		21.5856
Q92823	NRCAM											23.3355
Q92841	DDX17				22.6862	22.6612	22.9572	22.8336	23.5301	23.4658
Q92845	KIFAP3				22.8623		22.6018	21.7786	23.5755	22.3195	22.1798
Q92871	PMM1				21.4636		21.5378		23.1386
Q92882	OSTF1								21.785
Q92900	UPF1				23.9284	22.9437	24.0972	23.8686	24.0315	23.9186
Q92930	RAB8B				23.9241		24.234	23.4774	23.2954	23.6431
Q92932	PTPRN2				21.7618		22.4384		22.3581
Q92947	GCDH						21.1037
Q92973	TNPO1				21.2241		22.8419	22.3292	21.5849	21.8788
Q92974	ARHGEF2	23.1761	23.158	23.1335	25.4323	23.7407	25.1661	24.3464	26.4609	25.1825	24.5396	21.6794	23.5544
Q93008	USP9X			22.2248	23.9484	23.3151	24.6077	24.0162	25.2786	24.3523
Q93009	USP7				22.416		22.8904	22.8247	23.1647	22.5407	22.2751
Q93034	CUL5						19.8796
Q93050	ATP6V0A1	28.7666	28.8779	28.074	28.6617	28.6473	29.6603	30.0231	28.4453	29.2887	29.316	29.5989	29.7639
Q93077	H2AC6	30.9556	29.8533	29.1649	28.1309	29.6867	29.8273	28.98	28.1566	28.6195	30.2165	30.5994	29.0897
Q93079	H2BC9				21.9287
Q969G6	RFK							21.2845	23.3818
Q969L2	MAL2	25.7811			23.5892	26.4992	25.4853	25.5871	24.8309	25.4175	24.8549	25.3249
Q969M1	TOMM40L							21.9931
Q969N2	PIGT									20.3286
Q969P0	IGSF8	29.4478	28.9147	28.3373	29.0356	29.0661	29.1491	28.9778	28.4732	28.9646	28.9973	29.9798	29.018
Q969Q0	RPL36AL										22.6205
Q969Q5	RAB24								20.9986
Q969V3	NCLN				22.639	22.4195		22.05	22.7398	22.4767
Q969X5	ERGIC1						21.7658	21.7818	22.4308	22.0448		22.1623
Q969Z0	TBRG4								20.014
Q969Z3	MTARC2				23.1936	23.2029	23.5275	23.21	23.1944	23.3999		23.3343
Q96A23	CPNE4				22.3568	22.4598	23.1737	22.2513	22.3963	22.6078
Q96A26	FAM162A				22.3447	23.0767	23.1124	23.3745		22.3382		23.6191
Q96A65	EXOC4			22.1298	23.9007	22.618	24.4449	23.253	24.7307	23.5053	23.492
Q96AB3	ISOC2						19.77		21.4362
Q96AC1	FERMT2								21.2013
Q96AG3	SLC25A46			22.2279	22.4046		22.1697	21.8965	23.9682	21.7883	21.7766	22.004	22.3131
Q96AG4	LRRC59					22.3604	21.6724		22.231			23.6726
Q96AQ6	PBXIP1					23.8295	24.2672		23.7821	23.5561		24.2814
Q96AX1	VPS33A				22.4741		22.2061		23.8405	22.4185	22.0764
Q96BJ3	AIDA				20.7112		20.6519	21.3342		21.2035
Q96BM9	ARL8A			24.7045	23.8908	23.6838	24.5297	23.6959	24.5345	24.2899		22.7609
Q96BW9	TAMM41									21.5005
Q96BY7	ATG2B								21.5544
Q96CN4	EVI5L								20.5434
Q96CS3	FAF2		22.2492		23.3947		23.2654	22.5977	23.8591	22.9597	22.4446
Q96CV9	OPTN		23.4805		23.4742		24.1881		23.504	23.6391
Q96CW1	AP2M1	27.6299	27.8433	27.5547	27.8337	28.5347	27.7396	27.1872	28.2938	27.7464	28.1724	27.9664	27.9138
Q96CW5	TUBGCP3								19.824
Q96CX2	KCTD12					23.0055	23.4284	23.5824	22.0253	22.9888		23.5844
Q96DA2	RAB39B			23.1928	23.4206	22.6946	24.1178	23.0853	23.9934	23.6839	23.4784
Q96DB2	HDAC11							23.4754
Q96DZ5	CLIP3				20.6714
Q96E17	RAB3C				24.7852	24.8165	24.9055	24.8723	24.8921	24.6918	24.905	25.2084
Q96EK5	KIFBP				23.2182		23.9957	23.1039	23.6366	23.3009
Q96EY1	DNAJA3				22.763	21.6061	21.813	21.3312	22.8798	21.5517		21.742
Q96F07	CYFIP2	26.4029	26.7266	26.9559	27.4934	26.8265	27.5583	26.3227	28.2759	27.2171	27.7713	26.7683	26.407
Q96F85	CNRIP1			23.6166	22.5682	23.2926	22.2683	23.3529	21.9827	22.4304		22.8649
Q96FC7	PHYHIPL			25.5285	23.5234	25.9706	24.1039	25.8179	24.5072	24.5649		24.8531
Q96FJ2	DYNLL2								22.9983
Q96FW1	OTUB1			26.9053	26.5412	26.5392	26.5942	27.1793	26.5353	26.6694	26.3108	26.0695
Q96FZ7	CHMP6							23.0175
Q96G97	BSCL2									23.8683
Q96GD0	PDXP				24.2631	23.7979	23.8357	23.1852	24.5413	23.9811		23.9441
Q96GQ5	RUSF1				22.827	21.9455	22.6599	22.1405	23.0563	22.4745
Q96GR2	ACSBG1							23.0727	23.9565	23.0422
Q96GW7	BCAN	23.9388	23.4268	24.8053	25.7091	25.278	25.0178	25.0622	25.1431	24.4581	24.6179	26.2108
Q96HN2	AHCYL2											20.437
Q96HS1	PGAM5				23.3969	24.0677				22.7649		24.0851
Q96HU8	DIRAS2			24.2965	25.1799	24.3072	24.8647	24.7673	25.7961	24.8429	24.539	24.245
Q96HY6	DDRGK1												17.7632
Q96I24	FUBP3								22.6499
Q96I99	SUCLG2									21.5201
Q96ID5	IGSF21				24.0641		24.5203	24.0364	25.4026	24.1486		23.9388	24.0794
Q96IX5	ATP5MK					24.0391		24.0692	23.5142	23.7746		24.51
Q96J02	ITCH									21.3615
Q96JB2	COG3	17.4155
Q96JC1	VPS39								21.3663
Q96JE9	MAP6			23.7765	24.1483	24.4138	22.9863	22.9085	24.4245	23.0867		24.5986	23.8943
Q96JG6	VPS50				22.3772		22.4899	21.9183	22.9117	22.6855	21.7239	21.3789
Q96JH7	VCPIP1								23.9531
Q96JJ3	ELMO2									19.5936
Q96JJ7	TMX3							23.0203				23.0812
Q96K19	RNF170				22.6823		22.8274			22.2589
Q96KG9	SCYL1			23.789	23.8896		24.0696	24.0413	25.2394	24.1323	23.776
Q96KP1	EXOC2				23.6836	22.7349	24.2937	23.547	24.4316	23.768
Q96KP4	CNDP2	25.3567	23.3636	26.0647	24.658	24.7846	24.2598	25.7127	25.3402	24.1918		25.8899	22.8423
Q96L34	MARK4								21.5481
Q96L92	SNX27				23.9629		23.9777	23.8633	24.5992	23.7483
Q96LA6	FCRL1											22.3851
Q96LR5	UBE2E2								21.9102
Q96MC5	BMERB1										20.5528
Q96ME1	FBXL18								21.6726
Q96ME7	ZNF512								21.596
Q96MH6	TMEM68								20.5363
Q96MM6	HSPA12B	22.781
Q96MZ0	GDAP1L1		23.0839	23.5823	23.6914	23.3716	24.3188	25.0941	25.6291	25.3551	23.444	22.0381	22.6259
Q96N66	MBOAT7			23.6224	24.3343	22.9407	24.4695	24.5106	23.7528	23.6785	24.1739
Q96P47	AGAP3			23.7173	24.6107	24.3537	24.9336	24.506	25.0086	24.6705	23.8847	23.9927
Q96P70	IPO9	20.4807	21.0819	21.2645	21.3424		21.5629	21.4278	23.4743	21.0933	21.0617		20.8608
Q96PB7	OLFM3						21.4962
Q96PE2	ARHGEF17							24.9528
Q96PE3	INPP4A							21.2282	22.0912
Q96PE5	OPALIN	26.2736	25.4291	24.322	25.1002	24.542	26.3411	26.5484	24.6164	25.5373	24.5881	24.0234
Q96PK6	RBM14				23.4974		24.0937		23.7271	23.5826
Q96PU5	NEDD4L						21.8839
Q96PV0	SYNGAP1				26.5424	23.4239	24.9425	23.5804	27.7048	24.5989	24.3922	21.6269	24.1034
Q96PY5	FMNL2			24.8398	26.651	23.6371	25.2794	24.5939	25.299	24.1583	23.1578	22.9299	22.1243
Q96Q05	TRAPPC9				22.8048		22.6636	22.3206	22.3856	22.3065
Q96QG7	MTMR9						25.6227	26.1017
Q96QK1	VPS35	22.5133	24.8707	27.1543	26.401	26.2375	26.7336	26.994	26.8647	26.4709	25.6786	26.1049	23.5785
Q96QR8	PURB									22.3467
Q96RF0	SNX18						22.0788			21.5938
Q96RL7	VPS13A						21.2893
Q96RQ3	MCCC1						22.3961
Q96RR4	CAMKK2	23.1322	23.557		25.207	23.694	24.269	24.1357	25.1443	24.5865		23.4812	23.3412
Q96S52	PIGS			21.5362	21.5784		21.2605	21.17	22.0028	20.9242	21.2683
Q96S59	RANBP9									20.3823
Q96S97	MYADM	26.5434	25.8382		25.9454	27.2756	26.446	25.7724	25.2263	25.6467		26.0229	25.9922
Q96SB3	PPP1R9B									23.8615
Q96T37	RBM15								20.0039
Q96T76	MMS19	21.136	22.3072	22.1219	24.1514		24.4343	22.9354	24.744	23.3469	22.9526		21.4468
Q96TC7	RMDN3	22.3672	22.9184	22.628	23.6344	23.4334	23.3415	22.5781	22.9503	22.4961	23.0455	23.1207	23.2507
Q99250	SCN2A		22.4275	24.6976	25.8057	24.4173	26.3454	26.0997	26.047	26.0538	25.7165	23.4601	24.9671
Q99259	GAD1				22.3188			21.9753	23.2713	22.8529
Q99426	TBCB			23.6065	23.9304	23.9636	23.7155	24.9891	24.0274	24.1057	24.5294	23.8652
Q99442	SEC62			23.5699	24.4761	23.3422	24.4273	24.3233		24.498
Q99447	PCYT2									21.9147
Q99460	PSMD1				22.5233		21.9418	22.1506	23.594	21.816		22.295
Q99490	AGAP2				22.9219		22.8464	22.3011	23.637	22.7169			21.8307
Q99497	PARK7				22.5502
Q99536	VAT1			22.2516	22.7466		23.8815	23.8832	23.328	21.809		23.1019
Q99569	PKP4				22.2731		22.4034			22.0699
Q99570	PIK3R4								20.8743
Q99572	P2RX7						23.8373	24.3842		23.0128
Q99615	DNAJC7						21.7613		21.0505
Q99623	PHB2	26.3031	25.5097	27.0233	27.6711	26.4404	26.9991	27.8684	27.0946	26.7165	27.3547	27.6613	27.6325
Q99627	COPS8								20.2361
Q99643	SDHC						22.5618	22.1759	22.2238	22.1789		21.4698
Q99683	MAP3K5				21.4933
Q99685	MGLL											21.6273
Q99714	HSD17B10				23.2382	23.2623	23.1904	22.8479	23.8149	23.1728		23.3628	23.2849
Q99715	COL12A1											24.8818
Q99719	SEPTIN5	28.1721	28.5459	27.5333	28.4195	28.0825	27.9474	27.7923	27.4266	28.1198	28.1643	28.1866	28.3335
Q99726	SLC30A3							23.0825					23.2224
Q99733	NAP1L4							20.9711
Q99735	MGST2									20.5383
Q99747	NAPG			22.7739	23.6684		23.974	24.1531	22.6497	23.5752		24.5731
Q99755	PIP5K1A									17.6319
Q99767	APBA2								21.7462
Q99784	OLFM1				22.5643	25.6603	22.2807	22.7757		22.3596		25.7194
Q99798	ACO2	29.1455	29.4162	28.9109	29.4438	29.5623	28.7052	28.1063	29.1425	29.3913	28.9124	29.674	28.9807
Q99808	SLC29A1										18.1485
Q99829	CPNE1				22.4508	22.3816	21.9085	22.037	23.2558	21.1143	21.4812
Q99832	CCT7	26.082	25.717	26.4464	25.6508	25.9031	25.6212	25.8135	26.7249	25.9387	25.958	26.3941	23.9595
Q99878	H2AC14			24.8426					24.3678		24.0138
Q99943	AGPAT1				22.4504		22.2301	21.7928	22.349	22.0341
Q99946	PRRT1											20.9341
Q99962	SH3GL2	25.1799	24.7428	26.3595	24.6882	24.886	24.1749	25.5914	24.7091	24.2547	24.1238	25.9163	24.2777
Q99963	SH3GL3											21.0308
Q9BPU6	DPYSL5	28.9594		28.5832	28.6113	28.5897	28.0772	27.4717	28.2962	27.7262	27.7908	28.8743
Q9BPW8	NIPSNAP1		25.4877	24.592	26.2902	26.2438	25.7624	25.7586	26.2341	26.5436	25.791	25.9381	26.2468
Q9BPX6	MICU1												19.791
Q9BQ04	RBM4B									21.2836
Q9BQ24	ZFYVE21								21.2396
Q9BQ69	MACROD1									20.3091
Q9BQ70	TCF25				20.6367		20.9584		21.601	21.2504
Q9BQE5	APOL2				24.1856	23.2863	23.6223		23.8348	23.7598
Q9BQI5	SGIP1									20.6611
Q9BR01	SULT4A1			22.4414	20.5586		20.4746	20.6983	20.8922	21.031		20.5973
Q9BRK0	REEP2	20.3138
Q9BRQ6	CHCHD6				23.918	23.0778	24.7889	24.8399	24.5866	23.972	24.2334
Q9BRX2	PELO						18.6415
Q9BRX8	PRXL2A				24.2656	23.7731	24.1862	23.7904	24.3715	23.856		23.7842	23.0594
Q9BS26	ERP44			23.567			22.696
Q9BSF4	TIMM29								23.2931
Q9BSJ8	ESYT1	22.3248	23.6273	25.5042	25.775	23.5757	25.2755	25.0729	26.3924	25.3697	24.3954	22.5912	23.8828
Q9BST9	RTKN									19.973
Q9BSU1	PHAF1							22.615	22.9736	22.4578
Q9BT67	NDFIP1									18.4867
Q9BT78	COPS4			22.7161	22.1595		22.29	22.6445	24.241	22.1131		22.6071
Q9BTE6	PTGES3L-AARSD1				22.4456		21.9908	21.3481	22.6124	21.7893
Q9BTV4	TMEM43									21.0805
Q9BTV5	FSD1			23.6588	24.2451	22.3935	24.3701	23.7863	24.1294	23.9426	24.0956		24.4609
Q9BTW9	TBCD				24.7516	24.9218	26.093	25.7492	25.0242	25.1276		22.565
Q9BUF5	TUBB6	24.1936	23.5791		26.2384		26.2458	25.4566	24.4378	26.1216		24.0557	24.1561
Q9BUJ2	HNRNPUL1				23.2825		23.8666		24.0266	23.2987
Q9BUR5	APOO	23.4589	23.0342	23.0656	24.2852	23.848	23.9704	23.5759	24.1549	24.587	23.3835	24.2734	23.8935
Q9BUT1	BDH2											18.9429
Q9BV23	ABHD6				22.8863		23.1384		23.18	22.8378
Q9BV35	SLC25A23				22.5102		22.3264	22.3846	22.404	22.6426		22.3256
Q9BV86	NTMT1									20.8838
Q9BVA1	TUBB2B	24.5595	25.872	23.6037	24.9343	25.6593	24.5358	23.9335	24.2775	24.32	25.0649	26.9249	26.7008
Q9BW60	ELOVL1										16.9645
Q9BW72	HIGD2A								20.9659
Q9BW83	IFT27						20.6701
Q9BWD1	ACAT2				21.8606	20.9563				21.545		21.9136
Q9BWM7	SFXN3	24.8497	24.5536	26.0481	26.767	25.7393	27.0291	26.0004	26.841	26.7553	27.3275	26.4267	26.5176
Q9BWS9	CHID1			21.8464
Q9BX66	SORBS1				22.0866					21.239
Q9BX67	JAM3							19.4903
[truncated: 441 more rows]
